# Supplementary material for: Web-Based Surveillance of Public Information Needs for Informing Preconception Interventions
Source: PLoS One. 2015 Apr 16;10(4):e0122551. doi: 10.1371/journal.pone.0122551 (PMC4399910; doi:10.1371/journal.pone.0122551)
Supplement: S1 Data — (XLSX) [file pone.0122551.s004.xlsx]

## Sheet: data
Group	Keyword	subtopic	fertilità	Scope	Year_average	Period_sum	Sep13	Oct13	Nov13	Dec13	Jan14	Feb14	Mar14	Apr14
Acido Folico	acido folico	acido folico	0	pregnancy	33100	288400	40500	40500	33100	27100	40500	33100	40500	33100
Diagnosi Prenatale	amniocentesi	amniocentesi	0	pregnancy	18100	147800	18100	22200	14800	12100	22200	18100	22200	18100
Alimentazione	alimentazione in gravidanza	alimentazione	0	pregnancy	5400	47000	5400	5400	6600	5400	6600	4400	6600	6600
Alimentazione	dieta in gravidanza	alimentazione	0	pregnancy	5400	45000	5400	5400	5400	3600	6600	6600	6600	5400
Malattie Croniche	diabete gestazionale	diabete gestazionale	0	pregnancy	5400	41200	5400	5400	5400	4400	5400	4400	5400	5400
Farmaci	tachipirina in gravidanza	paracetamolo	0	pregnancy	2900	25500	2900	2900	2400	2900	3600	3600	3600	3600
Diagnosi Prenatale	duo test	duo test	0	pregnancy	2400	20200	2400	2400	2400	2400	2900	2400	2900	2400
Malattie Infettive	toxoplasmosi in gravidanza	toxoplasmosi	0	pregnancy	2400	19100	3600	1000	1000	1900	5400	3600	1300	1300
Malattie Infettive	varicella in gravidanza	VZV varicela e zoster	0	pregnancy	2400	18280	880	1000	1000	2400	2900	2900	3600	3600
Acido Folico	acido folico in gravidanza	acido folico durante la gravidanza	0	pregnancy	1900	16940	720	2900	3600	2400	1300	720	2400	2900
Fumo	fumare in gravidanza	fumare in gravidanza	0	pregnancy	1900	16700	1900	1900	1900	1900	2400	2400	2400	1900
Malattie Infettive	citomegalovirus gravidanza	cmv	0	pregnancy	1600	16320	4400	1000	720	720	2900	4400	1300	880
Alimentazione	cibi da evitare in gravidanza	alimentazione da evitare	0	pregnancy	1900	16200	1900	1900	1900	1900	2400	1900	2400	1900
Malattie Infettive	cistite in gravidanza	cistite	0	pregnancy	1900	15700	1900	1900	1900	1900	1900	1900	2400	1900
Malattie Croniche	pressione alta in gravidanza	ipertensione	0	pregnancy	1600	14800	1300	1600	1900	1900	2400	1900	1900	1900
Malattie Infettive	citomegalovirus in gravidanza	cmv	0	pregnancy	1900	14700	720	1900	2400	2400	1600	880	2400	2400
Alimentazione	fragole in gravidanza	fragole	0	pregnancy	1600	14500	90	110	110	110	480	1600	6600	5400
Alimentazione	funghi in gravidanza	funghi	0	pregnancy	1300	13700	2400	2900	1900	1600	1300	1300	1300	1000
Malattie Infettive	streptococco in gravidanza	streptococco	0	pregnancy	1600	13600	1900	1300	1600	2400	1900	1300	1300	1900
Malattie Infettive	influenza in gravidanza	influenza	0	pregnancy	1300	13580	1300	1600	1300	2400	2900	1900	1300	880
Alimentazione	dieta gravidanza	alimentazione	0	pregnancy	1600	13400	1600	1600	1600	1300	1900	1600	1900	1900
Malattie Croniche	curva glicemica in gravidanza	glicemia	0	pregnancy	1600	13090	590	1900	2900	720	590	590	2900	2900
Acido Folico	acido folico gravidanza	acido folico durante la gravidanza	0	pregnancy	1300	12650	2900	1300	480	480	2900	2900	1300	390
Alimentazione	aumento di peso in gravidanza	controllo del peso	0	pregnancy	1600	12500	1600	1600	1600	1000	1900	1600	1600	1600
Fumo	fumo in gravidanza	fumare in gravidanza	0	pregnancy	1300	11900	1600	1300	1000	1300	1600	1600	1900	1600
Esercizio Fisico	ginnastica in gravidanza	esercizi specifici per la gravidanza	0	pregnancy	1600	11900	1300	1300	1600	1000	1900	1600	1600	1600
Malattie Croniche	curva glicemica gravidanza	glicemia	0	pregnancy	1300	11660	2400	1300	320	1600	2900	2400	480	260
Malattie Infettive	toxoplasmosi gravidanza	toxoplasmosi	0	pregnancy	1600	11470	480	1300	4400	720	480	590	1900	1600
Acido Folico	acido folico a cosa serve	a cosa serve acido folico	0	pregnancy	1000	10450	880	1000	880	590	1000	1300	2900	1900
Malattie Infettive	rosolia in gravidanza	rosolia	0	pregnancy	1300	10400	1300	1300	1300	1000	1600	1300	1300	1300
Diagnosi Prenatale	amniocentesi rischi	amniocentesi	0	pregnancy	1300	10270	880	2400	1600	590	880	720	1900	1300
Diagnosi Prenatale	amniocentesi riposo	amniocentesi	0	pregnancy	1300	9130	720	1300	1600	1300	720	590	1300	1600
Esercizio Fisico	sport in gravidanza	effetti o possibilità di fare sport	0	pregnancy	1000	8920	1300	1000	1000	720	1300	1300	1300	1000
Esercizio Fisico	yoga in gravidanza	yoga	0	pregnancy	1000	8500	1300	1300	1000	720	1300	1000	1000	880
Malattie Croniche	diabete in gravidanza	diabete	0	pregnancy	880	7520	880	880	1000	880	1000	880	1000	1000
Diagnosi Prenatale	amniocentesi quando farla	amniocentesi	0	pregnancy	1000	7460	720	390	390	1900	2400	480	590	590
Malattie Infettive	herpes labiale in gravidanza	herpes	0	pregnancy	880	7320	880	720	1000	1000	1000	1000	1000	720
Malattie Infettive	herpes in gravidanza	herpes	0	pregnancy	880	7280	880	880	1000	880	880	880	1000	880
Farmaci	antibiotici in gravidanza	antibiotici	0	pregnancy	880	7240	880	880	720	880	1000	1000	1000	880
Alimentazione	crostacei in gravidanza	crostacei e molluschi	0	pregnancy	880	6960	720	720	720	1600	880	880	720	720
Diagnosi Prenatale	esami gravidanza	esami per la gravidanza	0	pregnancy	880	6790	1000	880	720	590	1000	1000	880	720
Alimentazione	cibi vietati in gravidanza	alimentazione da evitare	0	pregnancy	880	6720	720	880	880	880	880	720	880	880
Farmaci	antibiotico in gravidanza	antibiotici	0	pregnancy	720	6660	590	590	720	880	1000	1000	1000	880
Diagnosi Prenatale	villocentesi o amniocentesi	amniocentesi e villocentesi	0	pregnancy	720	6600	1000	1000	480	320	1300	1300	720	480
Esercizio Fisico	pilates in gravidanza	pilates	0	pregnancy	720	6560	1000	880	720	480	1000	880	880	720
Malattie Croniche	pressione in gravidanza	pressione ottimale	0	pregnancy	720	6520	720	720	720	720	880	880	880	1000
Acido Folico	acido folico prima della gravidanza	acido folico prima della gravidanza	0	preconception only	720	6350	1000	880	720	390	880	880	880	720
Diagnosi Prenatale	diagnosi prenatale	diagnosi prenatale	0	pregnancy	720	6230	720	720	720	590	1000	880	720	880
Diagnosi Prenatale	diagnosi preimpianto	esami fecondazione artificiale	0	pregnancy	720	6010	590	880	590	590	880	720	880	880
Malattie Croniche	glicemia in gravidanza	glicemia	0	pregnancy	720	5940	880	1000	720	720	720	720	590	590
Alimentazione	glicemia in gravidanza	glicemia	0	pregnancy	720	5940	880	1000	720	720	720	720	590	590
Esercizio Fisico	esercizi in gravidanza	esercizi specifici per la gravidanza	0	pregnancy	720	5550	720	720	590	480	880	720	720	720
Alimentazione	pesce in gravidanza	pesce	0	pregnancy	590	5400	590	590	590	720	590	720	720	880
Alimentazione	alimenti da evitare in gravidanza	alimentazione da evitare	0	pregnancy	590	5390	480	720	720	720	720	720	720	590
Esercizio Fisico	attività fisica in gravidanza	effetti o possibilità di fare sport	0	pregnancy	590	5160	590	590	590	480	880	590	720	720
Malattie Croniche	tiroide in gravidanza	tiroide	0	pregnancy	590	5110	720	720	390	320	720	880	880	480
Alcol	vino in gravidanza	vino	0	pregnancy	590	5110	590	590	720	720	720	590	590	590
Malattie Croniche	diabete gestazionale dieta	diabete gestazionale	0	pregnancy	590	4900	320	480	720	720	390	390	880	1000
Farmaci	farmaci in gravidanza	farmaci	0	pregnancy	590	4870	590	590	480	590	720	720	590	590
Diagnosi Prenatale	amniocentesi quando	amniocentesi	0	pregnancy	590	4790	260	720	1300	210	260	320	720	1000
Alcol	birra in gravidanza	birra	0	pregnancy	720	4780	720	480	480	480	590	590	720	720
Diagnosi Prenatale	translucenza nucale e bitest	test combinato	0	pregnancy	590	4780	210	590	880	480	590	590	720	720
Diagnosi Prenatale	villocentesi rischi	villocentesi	0	pregnancy	590	4670	720	880	880	170	320	390	720	590
Alimentazione	alimentazione gravidanza	alimentazione	0	pregnancy	590	4580	480	590	480	390	720	720	720	480
Alimentazione	cioccolato in gravidanza	cacao e ciocccolato	0	pregnancy	480	4480	390	590	590	480	590	480	480	880
Malattie Croniche	diabete gestazionale sintomi	diabete gestazionale	0	pregnancy	590	4440	320	390	590	880	1000	390	390	480
Malattie Croniche	ipotiroidismo in gravidanza	ipotiroidismo	0	pregnancy	480	4430	480	590	480	590	720	590	590	390
Alimentazione	formaggi in gravidanza	latte e derivati	0	pregnancy	480	4300	390	480	590	480	590	590	590	590
Esercizio Fisico	nuoto in gravidanza	ginnastica acquatica	0	pregnancy	480	4270	590	590	480	320	720	590	590	390
Alimentazione	ferro in gravidanza	alimenti con ferro	0	pregnancy	480	4080	480	480	480	390	590	480	590	590
Sostanze Tossiche	olio di mandorle in gravidanza	olio di mandorle	0	pregnancy	480	4080	390	590	720	260	260	390	880	590
Alimentazione	cibi in gravidanza	alimentazione	0	pregnancy	480	3770	480	480	390	390	590	480	480	480
Acido Folico	acido folico prezzo	acido folico prezzo	0	pregnancy	390	3720	720	260	260	480	720	590	210	480
Malattie Croniche	tiroide e gravidanza	tiroide	0	pregnancy	480	3720	390	480	390	320	480	480	590	590
Acido Folico	acido folico effetti collaterali	effetti collaterali acido folico	0	pregnancy	390	3700	480	720	880	170	210	260	590	390
Malattie Infettive	virus intestinale in gravidanza	diarrea e altri disturbi intestinali	0	pregnancy	390	3690	320	390	480	720	390	210	590	590
Diagnosi Prenatale	amniocentesi risultati	amniocentesi	0	pregnancy	390	3580	590	390	390	320	590	590	390	320
Malattie Croniche	diabete gestazionale valori	diabete gestazionale	0	pregnancy	390	3580	590	720	480	210	170	480	720	210
Esercizio Fisico	acquagym in gravidanza	ginnastica acquatica	0	pregnancy	480	3560	720	480	390	210	480	480	480	320
Malattie Croniche	glicemia alta in gravidanza	glicemia	0	pregnancy	390	3550	390	480	390	260	480	480	590	480
Alimentazione	glicemia alta in gravidanza	glicemia	0	pregnancy	390	3550	390	480	390	260	480	480	590	480
Malattie Croniche	dieta diabete gestazionale	dieta per diabete gestazionale	0	pregnancy	480	3520	480	390	390	320	590	390	480	480
Alimentazione	dieta diabete gestazionale	diabete gestazionale	0	pregnancy	480	3520	480	390	390	320	590	390	480	480
Malattie Infettive	cistite gravidanza	cistite	0	pregnancy	390	3500	390	480	480	320	480	480	390	480
Farmaci	paracetamolo in gravidanza	paracetamolo	0	pregnancy	390	3450	320	390	320	390	480	480	590	480
Acido Folico	alimenti che contengono acido folico	alimenti che contengono acido folico	0	pregnancy	390	3340	390	390	390	260	720	480	390	320
Alimentazione	alimenti che contengono acido folico	alimenti con acido folico	0	pregnancy	390	3340	390	390	390	260	720	480	390	320
Diagnosi Prenatale	amniocentesi costi	amniocentesi	0	pregnancy	390	3300	320	320	320	320	590	720	390	320
Farmaci	lassativi in gravidanza	lassativi	0	pregnancy	390	3300	390	390	480	390	390	390	390	480
Diagnosi Prenatale	consulenza genetica	consulenza genetica	0	pregnancy	480	3260	480	390	390	260	390	480	480	390
Malattie Infettive	toxoplasmosi e gravidanza	toxoplasmosi	0	pregnancy	320	3250	720	1000	110	140	90	390	320	480
Diagnosi Prenatale	villocentesi quando	villocentesi	0	pregnancy	390	3200	260	210	590	720	390	140	170	720
Acido Folico	alimenti con acido folico	alimenti che contengono acido folico	0	pregnancy	320	3100	390	390	390	260	480	480	390	320
Malattie Croniche	dieta per diabete gestazionale	diabete gestazionale	0	pregnancy	390	3100	480	480	390	260	390	390	390	320
Diagnosi Prenatale	tri test gravidanza	tri test	0	pregnancy	260	3080	90	390	140	40	590	880	880	70
Acido Folico	alimenti ricchi di acido folico	alimenti che contengono acido folico	0	pregnancy	320	3020	320	390	480	320	320	320	480	390
Diagnosi Prenatale	amniocentesi roma	amniocentesi	0	pregnancy	390	3010	390	390	390	320	480	390	390	260
Malattie Croniche	ipotiroidismo e gravidanza	ipotiroidismo	0	pregnancy	320	2980	390	320	320	210	390	390	480	480
Acido Folico	acido folico integratori	acido folico farmaci	0	pregnancy	320	2940	390	390	390	260	480	390	320	320
Diagnosi Prenatale	rischi amniocentesi	amniocentesi	0	pregnancy	390	2940	390	480	390	260	390	320	390	320
Alimentazione	cioccolata in gravidanza	cacao e ciocccolato	0	pregnancy	260	2880	260	390	390	390	390	320	260	480
Alimentazione	vitamine in gravidanza	integratori e concepimento	0	pregnancy	320	2880	260	390	320	260	480	390	390	390
Malattie Infettive	influenza intestinale in gravidanza	diarrea e altri disturbi intestinali	0	pregnancy	260	2870	170	210	320	590	480	390	390	320
Alimentazione	esempio dieta in gravidanza	alimentazione	0	pregnancy	320	2780	320	210	390	210	390	390	480	390
Malattie Croniche	ipertensione in gravidanza	ipertensione	0	pregnancy	320	2780	320	320	390	260	390	320	390	390
Acido Folico	folina in gravidanza	acido folico durante la gravidanza	0	pregnancy	320	2750	170	590	720	110	110	90	480	480
Malattie Croniche	ipertiroidismo in gravidanza	ipertiroidismo	0	pregnancy	390	2740	390	480	320	320	260	320	260	390
Alimentazione	dolci in gravidanza	dolci e gelati	0	pregnancy	320	2710	260	390	320	320	390	320	390	320
Diagnosi Prenatale	screening fibrosi cistica	diagnosi fibrosi cistica	0	pregnancy	320	2710	320	390	320	260	390	390	320	320
Alcol	alcol in gravidanza	alcol	0	pregnancy	390	2700	480	480	260	320	320	260	260	320
Alimentazione	ricette in gravidanza	alimentazione	0	pregnancy	320	2680	390	320	320	210	480	320	320	320
Diagnosi Prenatale	ecografia in gravidanza	ecografia in gravidanza	0	pregnancy	320	2630	320	320	320	320	390	320	320	320
Alimentazione	dieta per gravidanza	alimentazione	0	pregnancy	320	2530	320	320	260	210	390	320	390	320
Alimentazione	alimenti vietati in gravidanza	alimentazione	0	pregnancy	320	2520	260	320	260	320	390	320	390	260
Malattie Croniche	diabete gestazionale cosa mangiare	diabete gestazionale	0	pregnancy	320	2520	480	390	390	210	320	210	260	260
Diagnosi Prenatale	costo amniocentesi	consulenza genetica	0	pregnancy	320	2510	320	320	260	260	390	320	320	320
Alimentazione	funghi gravidanza	funghi	0	pregnancy	260	2500	480	590	320	260	260	170	210	210
Diagnosi Prenatale	risultati amniocentesi	amniocentesi	0	pregnancy	320	2470	320	260	210	260	320	390	390	320
Alimentazione	latte in gravidanza	latte e derivati	0	pregnancy	320	2440	260	320	260	320	320	320	320	320
Malattie Croniche	valori glicemici in gravidanza	glicemia	0	pregnancy	320	2440	390	170	110	320	480	390	320	260
Malattie Croniche	glicemia bassa in gravidanza	glicemia bassa	0	pregnancy	320	2410	390	320	320	170	210	260	260	480
Alimentazione	caffe in gravidanza	caffe	0	pregnancy	260	2390	320	320	260	260	390	260	320	260
Alimentazione	dieta in gravidanza menu	alimentazione	0	pregnancy	260	2380	480	110	140	90	880	260	210	210
Malattie Infettive	varicella gravidanza	VZV varicela e zoster	0	pregnancy	320	2380	70	140	260	320	260	260	480	590
Diagnosi Prenatale	screening prenatale	screening in gravidanza	0	pregnancy	260	2350	390	390	210	140	260	320	320	320
Acido Folico	folina gravidanza	acido folico durante la gravidanza	0	pregnancy	260	2320	590	140	90	70	590	590	140	110
Fumo	quante sigarette si possono fumare in gravidanza	quante sigarette	0	pregnancy	260	2280	210	320	170	320	480	260	260	260
Esercizio Fisico	yoga gravidanza	yoga	0	pregnancy	260	2280	320	320	260	210	320	320	320	210
Alimentazione	gravidanza alimentazione	alimentazione	0	pregnancy	320	2270	260	260	320	260	390	260	260	260
MST	vaginite in gravidanza	vaginite	0	pregnancy	260	2260	260	320	260	260	260	320	320	260
Malattie Infettive	streptococco gravidanza	streptococco	0	pregnancy	260	2220	170	260	260	210	260	320	480	260
Alimentazione	ricette gravidanza	alimentazione	0	pregnancy	260	2210	260	320	320	210	260	260	320	260
Malattie Croniche	valori curva glicemica in gravidanza	glicemia	0	pregnancy	260	2180	390	260	170	390	320	390	210	50
Acido Folico	carenza acido folico	carenza acido folico	0	pregnancy	260	2170	260	260	210	210	260	260	390	320
Malattie Infettive	sintomi toxoplasmosi in gravidanza	toxoplasmosi	0	pregnancy	320	2170	260	170	170	210	210	170	260	720
Malattie Croniche	diabete gravidico	diabete gestazionale	0	pregnancy	260	2150	260	260	260	210	320	320	260	260
Alimentazione	dieta in gravidanza schema	alimentazione	0	pregnancy	260	2120	140	90	260	880	320	110	110	210
Acido Folico	acido follico	acido folico	0	pregnancy	260	2090	260	320	260	210	260	260	260	260
Malattie Croniche	trombofilia e gravidanza	trombofilia	0	pregnancy	260	2090	110	320	390	30	70	320	590	260
Alcol	alcool in gravidanza	alcol	0	pregnancy	210	2040	70	170	260	320	320	260	320	320
Diagnosi Prenatale	quando si fa l amniocentesi	amniocentesi	0	pregnancy	260	2040	210	260	260	210	320	260	260	260
Fumo	sigaretta elettronica in gravidanza	sigarette elettroniche	0	pregnancy	260	2040	260	210	260	260	320	260	260	210
Malattie Croniche	ipertiroidismo e gravidanza	ipertiroidismo	0	pregnancy	260	2000	210	170	260	110	260	260	590	140
Alimentazione	cibo in gravidanza	alimentazione	0	pregnancy	260	1980	210	260	260	260	260	210	260	260
Malattie Infettive	listeriosi in gravidanza	listeria	0	pregnancy	210	1980	320	210	50	70	140	320	480	390
Alimentazione	pesce crudo in gravidanza	pesce crudo	0	pregnancy	260	1970	170	170	210	320	260	260	320	260
Alimentazione	alimenti in gravidanza	alimentazione	0	pregnancy	260	1940	210	210	210	260	320	260	260	210
Malattie Infettive	cistite e gravidanza	cistite	0	pregnancy	260	1930	260	260	260	210	260	210	210	260
Malattie Infettive	infezioni in gravidanza	mal infettive	0	pregnancy	260	1930	260	210	260	210	260	260	260	210
Malattie Croniche	sintomi pressione alta in gravidanza	ipertensione	0	pregnancy	210	1930	170	140	70	260	390	320	260	320
Acido Folico	acido folico compresse	acido folico e modalità di assunzione	0	pregnancy	210	1900	210	260	260	210	260	210	170	320
Malattie Infettive	cmv in gravidanza	cmv	0	pregnancy	210	1890	110	260	390	260	140	90	320	320
Alimentazione	colesterolo in gravidanza	colesterolo	0	pregnancy	210	1880	260	210	260	210	260	210	210	260
Malattie Infettive	herpes simplex in gravidanza	herpes	0	pregnancy	210	1880	170	260	320	210	260	170	320	170
Alimentazione	gravidanza cosa mangiare	alimentazione	0	pregnancy	260	1870	140	210	260	260	320	210	260	210
Alimentazione	funghi in gravidanza si possono mangiare	funghi	0	pregnancy	210	1850	480	390	210	140	140	140	210	140
Alimentazione	mandorle in gravidanza	mandorle	0	pregnancy	210	1840	210	260	260	170	210	260	260	210
Sostanze Tossiche	crema depilatoria in gravidanza	creme depilatorie	0	pregnancy	260	1830	320	170	90	210	260	260	260	260
Sostanze Tossiche	creme anticellulite in gravidanza	crema anticellulite	0	pregnancy	260	1810	140	140	170	140	320	260	320	320
Diagnosi Prenatale	amniocentesi o villocentesi	amniocentesi e villocentesi	0	pregnancy	210	1790	210	140	140	210	320	390	210	170
Diagnosi Prenatale	diagnosi prenatale non invasiva	diagnosi prenatale	0	pregnancy	210	1790	170	210	210	210	210	260	260	260
Sostanze Tossiche	creme in gravidanza	creme	0	pregnancy	210	1750	170	210	210	170	260	210	260	260
Diagnosi Prenatale	dna fetale sangue materno	dna fetale	0	pregnancy	170	1750	70	90	260	320	260	260	170	320
Diagnosi Prenatale	esami pre gravidanza	esame pre gravidanza	0	preconception only	210	1750	260	260	170	210	260	210	210	170
Malattie Infettive	herpes gravidanza	herpes	0	pregnancy	210	1750	260	170	210	170	260	210	260	210
Alimentazione	mangiare piccante in gravidanza	piccante	0	pregnancy	210	1750	260	260	260	170	210	170	210	210
Farmaci	medicine in gravidanza	farmaci	0	pregnancy	210	1750	260	260	170	210	260	170	210	210
Malattie Croniche	diabete e gravidanza	diabete	0	pregnancy	210	1700	210	210	170	170	260	210	260	210
Alimentazione	mangiare funghi in gravidanza	funghi	0	pregnancy	170	1700	320	480	260	140	140	140	110	110
Acido Folico	acido folico quando prenderlo	acido folico e modalità di assunzione	0	pregnancy	210	1660	70	260	260	210	390	170	210	90
Alimentazione	fontina in gravidanza	latte e derivati	0	pregnancy	210	1650	170	170	210	260	210	210	210	210
Alimentazione	dieta da seguire in gravidanza	alimentazione	0	pregnancy	210	1640	210	210	170	110	260	210	260	210
Malattie Infettive	streptococco gruppo a	streptococco	0	pregnancy	210	1640	110	140	140	140	210	260	320	320
Malattie Croniche	tiroidite di hashimoto e gravidanza	tiroidite	0	pregnancy	210	1640	140	210	260	210	210	140	210	260
Acido Folico	integratore acido folico	acido folico farmaci	0	pregnancy	170	1620	170	170	170	170	260	260	210	210
Alimentazione	mangiare in gravidanza	alimentazione	0	pregnancy	210	1610	210	210	210	140	210	210	210	210
Alimentazione	dieta per rimanere incinta	alimentazione e concepimento	1	preconception only	170	1600	210	260	210	110	260	170	210	170
Malattie Croniche	pressione alta gravidanza	ipertensione	0	pregnancy	170	1570	170	260	210	170	210	170	170	210
Malattie Infettive	influenza gravidanza	influenza	0	pregnancy	140	1560	170	170	110	210	320	320	170	90
Diagnosi Prenatale	villocentesi quando farla	villocentesi	0	pregnancy	170	1540	260	480	210	50	70	140	260	70
Alimentazione	alimentazione corretta in gravidanza	alimentazione	0	pregnancy	170	1520	170	170	210	110	320	260	170	110
Malattie Infettive	infezioni vaginali in gravidanza	inf vaginali	0	pregnancy	210	1520	210	170	170	210	170	210	170	210
Sostanze Tossiche	olio di mandorle gravidanza	olio di mandorle	0	pregnancy	260	1520	170	110	140	210	210	210	210	260
Diagnosi Prenatale	quando fare l amniocentesi	amniocentesi	0	pregnancy	210	1520	170	210	170	170	210	210	210	170
Malattie Croniche	curva glicemica gravidanza valori	glicemia	0	pregnancy	140	1510	170	260	390	170	70	170	170	110
Sostanze Tossiche	crema anticellulite in gravidanza	crema anticellulite	0	pregnancy	210	1500	210	140	170	110	170	170	210	320
Alimentazione	pesce spada in gravidanza	pesce	0	pregnancy	210	1500	170	170	110	210	210	210	210	210
Acido Folico	acido folico negli alimenti	acido folico alimenti	0	pregnancy	170	1490	260	210	140	110	260	170	170	170
Malattie Infettive	virus intestinale gravidanza	diarrea e altri disturbi intestinali	0	pregnancy	140	1490	50	40	50	140	390	590	140	90
Malattie Croniche	trombofilia in gravidanza	trombofilia	0	pregnancy	170	1480	320	170	70	390	320	110	50	50
Acido Folico	cibi che contengono acido folico	acido folico alimenti	0	pregnancy	170	1470	170	210	210	110	210	210	210	140
Alimentazione	alimentazione in gravidanza pdf	alimentazione	0	pregnancy	140	1460	170	170	210	140	210	140	210	210
Malattie Croniche	valori diabete gestazionale	diabete gestazionale	0	pregnancy	170	1460	210	210	140	210	170	140	210	170
Malattie Croniche	asma in gravidanza	asma	0	pregnancy	170	1430	140	170	170	170	140	170	210	260
Farmaci	antidolorifici in gravidanza	antidolorifici	0	pregnancy	170	1410	170	170	170	170	210	210	140	170
Acido Folico	alimenti acido folico	acido folico alimenti	0	pregnancy	170	1380	170	170	170	110	210	170	170	210
Fumo	fumo e gravidanza	fumare in gravidanza	0	pregnancy	170	1380	140	210	170	140	170	170	170	210
Alimentazione	cibi sconsigliati in gravidanza	alimentazione da evitare	0	pregnancy	170	1360	170	170	140	110	170	170	260	170
Farmaci	medicinali in gravidanza	farmaci	0	pregnancy	170	1340	170	170	140	170	210	170	170	140
Alimentazione	cibi da non mangiare in gravidanza	alimentazione da evitare	0	pregnancy	170	1330	170	170	170	170	170	140	170	170
Alimentazione	dieta in gravidanza giorno per giorno	alimentazione	0	pregnancy	140	1320	480	480	50	30	70	70	70	70
Diagnosi Prenatale	risultati villocentesi	villocentesi	0	pregnancy	170	1320	170	170	140	110	140	170	210	210
Malattie Infettive	toxoplasmosi in gravidanza sintomi	toxoplasmosi	0	pregnancy	170	1320	140	210	140	110	110	140	260	210
Malattie Croniche	ipotiroidismo gravidanza	ipotiroidismo	0	pregnancy	170	1310	170	170	140	110	210	170	170	170
Alimentazione	cibi gravidanza	alimentazione	0	pregnancy	170	1300	110	110	170	140	260	170	170	170
Malattie Croniche	tiroide gravidanza	tiroide	0	pregnancy	170	1300	170	170	170	110	170	170	170	170
Malattie Infettive	cmv gravidanza	cmv	0	pregnancy	140	1290	320	210	70	70	210	210	90	110
Acido Folico	integratori acido folico	acido folico farmaci	0	pregnancy	140	1290	110	140	210	110	170	170	210	170
Vaccini	vaccino rosolia gravidanza	rosolia	0	pregnancy	140	1290	210	140	140	260	260	40	70	170
Malattie Croniche	pressione alta in gravidanza sintomi	ipertensione	0	pregnancy	140	1280	140	170	170	170	70	90	210	260
Fumo	smettere di fumare in gravidanza	smettere di fumare	0	pregnancy	140	1280	170	170	140	140	170	170	210	110
Vaccini	vaccino rosolia e gravidanza	rosolia	0	pregnancy	140	1280	110	260	90	40	210	390	140	40
Malattie Infettive	toxo in gravidanza	toxoplasmosi	0	pregnancy	140	1270	170	170	110	70	110	170	210	260
Farmaci	antinfiammatori in gravidanza	antinfiammatori	0	pregnancy	140	1250	140	140	140	140	210	140	170	170
Alimentazione	dieta per la gravidanza	alimentazione	0	pregnancy	140	1250	140	140	170	110	210	140	170	170
Esercizio Fisico	esercizi yoga in gravidanza	yoga	0	pregnancy	140	1250	110	170	140	110	210	170	170	170
Diagnosi Prenatale	quando fare amniocentesi	amniocentesi	0	pregnancy	170	1240	140	140	170	110	170	170	170	170
Alimentazione	dieta gravidanza esempio	alimentazione	0	pregnancy	140	1230	210	50	70	140	480	170	70	40
Malattie Croniche	pressione gravidanza	pressione ottimale	0	pregnancy	140	1230	140	90	140	170	170	140	170	210
Malattie Croniche	valori glicemia in gravidanza	glicemia	0	pregnancy	170	1230	70	320	390	70	90	90	90	110
Esercizio Fisico	sport gravidanza	effetti o possibilità di fare sport	0	pregnancy	140	1220	210	140	140	110	170	140	170	140
Alimentazione	cibi proibiti in gravidanza	alimentazione da evitare	0	pregnancy	140	1210	140	140	140	170	170	170	170	110
Malattie Infettive	listeriosi gravidanza	listeria	0	pregnancy	110	1210	50	170	320	320	210	40	30	70
Alimentazione	gravidanza e alimentazione	alimentazione	0	pregnancy	140	1200	140	140	110	110	140	210	210	140
Fumo	quante sigarette in gravidanza	quante sigarette	0	pregnancy	110	1200	70	90	170	50	90	260	260	210
Diagnosi Prenatale	dna fetale	dna fetale	0	pregnancy	110	1190	70	140	140	110	170	210	140	210
Malattie Infettive	herpes zoster in gravidanza	VZV varicela e zoster	0	pregnancy	170	1190	140	140	140	110	210	140	170	140
Alimentazione	gravidanza dieta	alimentazione	0	pregnancy	140	1180	140	140	140	140	170	140	170	140
Alimentazione	gravidanza cibi da evitare	alimentazione da evitare	0	pregnancy	170	1170	170	140	90	170	210	170	110	110
Malattie Infettive	varicella e gravidanza	VZV varicela e zoster	0	pregnancy	140	1150	40	70	90	140	170	110	210	320
Alimentazione	dieta per donne incinte	alimentazione	0	pregnancy	140	1140	40	110	170	170	170	170	50	260
Acido Folico	cibi ricchi di acido folico	acido folico alimenti	0	pregnancy	140	1130	140	140	170	90	170	140	140	140
Alimentazione	dieta tipo in gravidanza	alimentazione	0	pregnancy	110	1130	140	110	140	110	210	140	170	110
Diagnosi Prenatale	diagnosi genetica preimpianto	esami fecondazione artificiale	0	pregnancy	140	1120	170	140	90	90	210	140	140	140
Alimentazione	dieta durante la gravidanza	alimentazione	0	pregnancy	140	1120	140	110	70	110	210	170	170	140
Malattie Croniche	glicemia gravidanza	glicemia	0	pregnancy	140	1120	110	140	110	110	170	170	170	140
Acido Folico	acido folico folina	acido folico farmaci	0	pregnancy	170	1110	140	170	140	70	170	140	140	140
Diagnosi Prenatale	amniocentesi costo	amniocentesi	0	pregnancy	140	1100	210	140	90	70	140	140	140	170
Alcol	birra analcolica in gravidanza	birra analcolica	0	pregnancy	170	1100	140	90	70	70	140	170	210	210
Malattie Infettive	listeria gravidanza	listeria	0	pregnancy	140	1100	90	110	140	320	210	70	70	90
Diagnosi Prenatale	screening gravidanza	screening in gravidanza	0	pregnancy	140	1100	140	140	140	170	140	90	110	170
Alcol	alcol gravidanza	alcol	0	pregnancy	140	1090	140	140	110	170	110	140	140	140
Alcol	bere vino in gravidanza	vino	0	pregnancy	140	1090	110	140	140	170	140	170	110	110
Malattie Infettive	cistite inizio gravidanza	cistite	0	pregnancy	110	1090	140	140	110	110	170	140	140	140
Diagnosi Prenatale	esami per gravidanza	esami per la gravidanza	0	pregnancy	140	1090	210	140	110	90	170	170	110	90
Farmaci	farmaci e gravidanza	farmaci	0	pregnancy	140	1090	140	140	140	140	140	140	140	110
Malattie Infettive	infezione vie urinarie in gravidanza	inf urinarie	0	pregnancy	140	1090	140	90	90	110	210	140	170	140
Malattie Croniche	tiroide e fertilità	tiroide e concepimento	1	preconception only	140	1090	210	140	110	50	90	170	210	110
Alimentazione	ipoglicemia in gravidanza	ipoglicemia	0	pregnancy	140	1080	210	140	110	90	110	140	170	110
MST	clamidia in gravidanza	clamidia	0	pregnancy	140	1070	170	140	110	90	110	110	170	170
Malattie Infettive	epatite b in gravidanza	HBV	0	pregnancy	140	1070	170	170	140	110	140	140	90	110
Acido Folico	a cosa serve acido folico	a cosa serve acido folico	0	pregnancy	110	1060	90	140	140	40	140	170	170	170
Fumo	fumo passivo in gravidanza	fumo passivo	0	pregnancy	110	1060	110	140	140	170	140	140	110	110
Malattie Infettive	infezione urinaria in gravidanza	inf urinarie	0	pregnancy	110	1060	90	210	210	90	70	110	140	140
Diagnosi Prenatale	l amniocentesi	centri di diagnosi	0	pregnancy	140	1060	110	170	110	110	140	110	140	170
Malattie Infettive	streptococco agalactiae gravidanza	streptococco	0	pregnancy	140	1050	210	70	70	70	170	140	210	110
Alimentazione	alimenti sconsigliati in gravidanza	alimentazione	0	pregnancy	140	1040	140	140	140	170	140	90	110	110
Fumo	come smettere di fumare in gravidanza	smettere di fumare	0	pregnancy	140	1040	140	110	140	90	140	140	170	110
Farmaci	paroxetina in gravidanza	paroxetina	0	pregnancy	140	1040	170	210	140	90	90	140	110	90
Malattie Croniche	valori tiroide in gravidanza	tiroide	0	pregnancy	140	1040	140	140	110	40	90	170	210	140
Fumo	si puo fumare in gravidanza	fumare in gravidanza	0	pregnancy	140	1010	90	140	110	110	110	140	140	170
Malattie Infettive	citomegalovirus e gravidanza	cmv	0	pregnancy	140	1000	110	70	70	140	260	70	70	210
Malattie Infettive	herpes labiale gravidanza	herpes	0	pregnancy	140	1000	110	110	140	110	140	70	110	210
Diagnosi Prenatale	rischi villocentesi	villocentesi	0	pregnancy	110	1000	170	140	110	110	140	110	110	110
Esercizio Fisico	sport e gravidanza	effetti o possibilità di fare sport	0	pregnancy	110	1000	170	140	110	70	170	110	140	90
Malattie Infettive	infezioni urinarie in gravidanza	inf urinarie	0	pregnancy	110	990	140	170	110	70	110	110	170	110
Alcol	bere birra in gravidanza	birra	0	pregnancy	140	980	170	90	70	90	140	140	140	140
Alimentazione	mangiare fegato in gravidanza	carne	0	pregnancy	110	980	110	90	110	110	140	170	140	110
Malattie Infettive	polmonite in gravidanza	polmonite	0	pregnancy	90	980	70	110	70	170	170	170	110	110
Malattie Infettive	rosolia gravidanza	rosolia	0	pregnancy	110	980	140	90	140	110	140	110	140	110
Farmaci	antibiotico gravidanza	antibiotici	0	pregnancy	110	970	90	90	90	110	170	170	140	110
Esercizio Fisico	ginnastica in gravidanza esercizi	esercizi specifici per la gravidanza	0	pregnancy	90	970	90	90	140	70	50	110	210	210
Alimentazione	gravidanza cosa non mangiare	alimentazione da evitare	0	pregnancy	110	950	170	140	90	140	140	90	70	110
Diagnosi Prenatale	rischio amniocentesi	amniocentesi	0	pregnancy	110	950	110	140	110	90	140	140	110	110
Alimentazione	menu in gravidanza	alimentazione	0	pregnancy	110	940	140	110	110	110	140	110	110	110
Alimentazione	acqua in gravidanza	acqua	0	pregnancy	110	930	110	110	90	90	140	110	140	140
Malattie Croniche	glicemia in gravidanza valori	glicemia	0	pregnancy	110	930	30	90	170	70	90	50	260	170
Acido Folico	l acido folico	acido folico	0	pregnancy	110	930	110	170	140	90	110	110	110	90
Alimentazione	menu gravidanza	alimentazione	0	pregnancy	110	930	110	110	110	90	140	90	140	140
Malattie Croniche	pressione arteriosa in gravidanza	ipertensione	0	pregnancy	110	930	140	140	90	140	90	110	110	110
Diagnosi Prenatale	screening in gravidanza	screening in gravidanza	0	pregnancy	110	930	70	90	90	110	170	170	140	90
Malattie Croniche	curva glicemica in gravidanza valori	glicemia	0	pregnancy	90	920	90	140	140	110	140	90	70	140
Malattie Croniche	pressione minima alta in gravidanza	pressione ottimale	0	pregnancy	110	920	90	140	140	140	90	90	140	90
Alimentazione	cibi consigliati in gravidanza	alimentazione	0	pregnancy	110	910	110	110	90	50	170	140	170	70
Alimentazione	cibi no in gravidanza	alimentazione da evitare	0	pregnancy	110	910	110	110	140	110	110	110	110	110
Acido Folico	acido folico per rimanere incinta	acido folico per rimanere incinta	1	preconception only	110	900	110	90	110	140	140	110	90	110
Alimentazione	alimenti gravidanza	alimentazione	0	pregnancy	110	900	110	110	90	110	140	110	140	90
Alimentazione	funghi porcini in gravidanza	funghi	0	pregnancy	90	890	260	210	90	70	90	50	70	50
Alimentazione	glucomannano in gravidanza	integratori	0	pregnancy	110	890	170	140	90	140	140	70	70	70
Malattie Infettive	influenza e gravidanza	influenza	0	pregnancy	90	890	70	70	90	140	170	170	140	40
Alimentazione	maionese in gravidanza si può mangiare	maionese	0	pregnancy	110	890	90	110	90	140	110	90	90	170
Farmaci	farmaci gravidanza	farmaci	0	pregnancy	110	880	90	110	90	90	170	110	110	110
Alimentazione	la dieta in gravidanza	controllo del peso	0	pregnancy	110	880	110	70	110	90	140	110	140	110
Acido Folico	acido folico e gravidanza	acido folico durante la gravidanza	0	pregnancy	110	870	70	170	70	70	110	140	170	70
Diagnosi Prenatale	amniocentesi e villocentesi	amniocentesi e villocentesi	0	pregnancy	90	870	90	110	110	90	110	110	140	110
Alimentazione	cose da non mangiare in gravidanza	alimentazione da evitare	0	pregnancy	110	870	90	110	110	110	110	110	140	90
Malattie Croniche	ipertensione gravidanza	ipertensione	0	pregnancy	110	870	90	70	140	70	140	110	140	110
Malattie Croniche	valori pressione in gravidanza	pressione normale	0	pregnancy	110	870	70	90	90	90	110	110	170	140
Malattie Infettive	virus gastrointestinale in gravidanza	diarrea e altri disturbi intestinali	0	pregnancy	90	870	40	40	50	320	140	70	140	70
Alimentazione	bresaola in gravidanza si può mangiare	salumi	0	pregnancy	110	860	90	170	140	170	70	70	40	110
Malattie Croniche	diabete gestazionale dieta consigliata	diabete gestazionale	0	pregnancy	110	860	110	110	70	90	140	140	110	90
Alimentazione	dieta dukan in gravidanza	dieta dukan	0	pregnancy	140	860	110	90	110	90	140	110	140	70
Alimentazione	dieta vegetariana in gravidanza	dieta vegetariana	0	pregnancy	110	860	110	110	110	110	90	50	110	170
Fumo	fumo gravidanza	fumare in gravidanza	0	pregnancy	110	860	110	110	90	90	140	90	90	140
Alimentazione	integratore gravidanza	integratori	0	pregnancy	110	850	90	110	110	90	110	90	140	110
Alimentazione	dieta fertilità	alimentazione e concepimento	1	preconception only	90	840	110	110	140	70	90	140	110	70
Malattie Croniche	epilessia e gravidanza	epilessia	0	pregnancy	110	840	110	90	90	70	140	140	110	90
Malattie Infettive	infezione vie urinarie gravidanza	inf urinarie	0	pregnancy	110	840	170	50	50	110	140	90	90	140
Alimentazione	mortadella in gravidanza si può mangiare	salumi	0	pregnancy	70	840	90	140	170	140	70	50	90	90
Acido Folico	benefici acido folico	acido folico	0	pregnancy	90	830	90	70	140	110	110	90	110	110
Malattie Infettive	citomegalovirus positivo in gravidanza	cmv	0	pregnancy	90	830	110	90	40	30	110	140	170	140
Alimentazione	controllo peso in gravidanza	controllo del peso	0	pregnancy	110	830	70	170	170	70	70	70	70	140
Esercizio Fisico	gravidanza e sport	effetti o possibilità di fare sport	0	pregnancy	90	830	110	110	90	70	140	110	110	90
Malattie Croniche	gravidanza e tiroide	tiroide	0	pregnancy	110	830	110	110	90	70	110	110	140	90
Malattie Croniche	tiroidite autoimmune e gravidanza	tiroidite	0	pregnancy	90	830	90	110	70	90	70	140	170	90
Alimentazione	cibi da mangiare in gravidanza	alimentazione	0	pregnancy	110	820	90	110	110	90	110	110	110	90
Alimentazione	cibo cinese in gravidanza	cucina cinese	0	pregnancy	90	820	110	90	110	70	110	110	110	110
Malattie Infettive	cistite in gravidanza come curarla	cistite	0	pregnancy	90	820	320	40	70	40	50	70	140	90
Malattie Croniche	malattie in gravidanza	malattie	0	pregnancy	110	820	110	90	110	90	110	90	110	110
Alimentazione	calcio in gravidanza	apporto di calcio	0	pregnancy	90	810	110	140	90	90	110	110	90	70
Sostanze Tossiche	creme da usare in gravidanza	creme	0	pregnancy	110	810	110	70	70	90	110	110	110	140
Esercizio Fisico	esercizi fisici in gravidanza	esercizi specifici per la gravidanza	0	pregnancy	90	810	90	110	90	110	140	90	110	70
Acido Folico	quando prendere l acido folico	acido folico e modalità di assunzione	0	pregnancy	90	810	70	110	110	90	140	90	110	90
Alcol	alcool e gravidanza	alcol	0	pregnancy	90	800	90	90	110	110	110	90	110	90
Alimentazione	come mangiare in gravidanza	alimentazione	0	pregnancy	90	800	90	90	90	90	110	110	110	110
Alimentazione	dieta per donne in gravidanza	alimentazione	0	pregnancy	110	800	320	70	50	40	70	50	90	110
Fumo	gravidanza e fumo	fumare in gravidanza	0	pregnancy	90	800	90	90	110	90	110	110	90	110
Alcol	vino gravidanza	vino	0	pregnancy	90	800	110	110	90	110	90	90	110	90
Diagnosi Prenatale	duo test gravidanza	duo test	0	pregnancy	90	790	90	50	50	50	90	110	140	210
Alimentazione	quale pesce mangiare in gravidanza	pesce	0	pregnancy	90	790	70	110	140	170	70	70	90	70
Malattie Croniche	allergie in gravidanza	allergia	0	pregnancy	110	780	70	50	50	50	70	110	170	210
Diagnosi Prenatale	dopo amniocentesi	amniocentesi	0	pregnancy	90	770	70	70	90	90	110	90	110	140
Diagnosi Prenatale	amniocentesi gravidanza	amniocentesi	0	pregnancy	90	760	50	50	30	40	170	170	110	140
Malattie Croniche	diabete gravidanza	diabete	0	pregnancy	90	760	90	110	110	90	110	110	70	70
Alimentazione	dieta in gravidanza esempio	alimentazione	0	pregnancy	140	760	70	140	140	10	20	30	90	260
Esercizio Fisico	esercizio fisico in gravidanza	effetti o possibilità di fare sport	0	pregnancy	90	760	90	110	90	70	110	90	90	110
Alimentazione	mangiare cinese in gravidanza	cucina cinese	0	pregnancy	90	760	70	110	70	90	110	110	90	110
Malattie Croniche	pressione in gravidanza quanto deve essere	pressione ottimale	0	pregnancy	90	760	70	140	140	50	50	50	170	90
MST	sifilide in gravidanza	sifilide	0	pregnancy	140	760	170	70	90	70	90	90	90	90
Malattie Croniche	esame curva glicemica in gravidanza	glicemia	0	pregnancy	70	750	30	30	30	20	70	140	260	170
Acido Folico	acido folico costo	costo acido folico	0	pregnancy	110	740	70	90	110	70	110	90	110	90
Alimentazione	cibi piccanti in gravidanza	piccante	0	pregnancy	90	740	90	90	110	70	90	90	110	90
Sostanze Tossiche	creme gravidanza	creme	0	pregnancy	110	740	90	110	90	90	110	70	90	90
Diagnosi Prenatale	esami preconcepimento	esame pre gravidanza	0	preconception only	90	740	140	140	70	30	110	90	140	20
Acido Folico	folati cosa sono	acido folico	0	pregnancy	110	740	20	30	40	170	260	110	40	70
Acido Folico	proprietà acido folico	acido folico	0	pregnancy	90	740	90	90	110	70	110	90	90	90
Diagnosi Prenatale	test combinato gravidanza	test combinato	0	pregnancy	70	740	50	90	110	90	110	90	110	90
Alimentazione	vitamine gravidanza	integratori e concepimento	0	pregnancy	90	740	70	90	90	70	110	110	90	110
Malattie Croniche	artrite reumatoide e gravidanza	artrite	0	pregnancy	90	730	140	70	70	70	90	110	90	90
Alimentazione	cioccolato gravidanza	cacao e ciocccolato	0	pregnancy	70	730	70	90	90	90	90	70	90	140
Alimentazione	dieta gravidanza primo trimestre	alimentazione	0	pregnancy	90	730	40	40	50	50	70	320	90	70
Acido Folico	acido folico per quanto tempo	acido folico e modalità di assunzione	0	pregnancy	90	720	20	50	50	40	110	110	170	170
Farmaci	antibiotici gravidanza	antibiotici	0	pregnancy	90	720	70	70	70	90	110	110	90	110
Alimentazione	mangiare sano in gravidanza	alimentazione	0	pregnancy	90	720	90	90	50	90	110	90	110	90
Malattie Infettive	streptococco agalactiae in gravidanza	streptococco	0	pregnancy	70	720	170	260	90	40	30	20	40	70
MST	treponema pallidum gravidanza	sifilide	0	pregnancy	70	710	70	90	30	110	210	110	40	50
Acido Folico	acidi folico	acido folico	0	pregnancy	90	700	90	110	70	70	110	70	90	90
Diagnosi Prenatale	amniocentesi precoce	amniocentesi	0	pregnancy	90	700	90	90	70	70	90	90	90	110
Alcol	birra gravidanza	birra	0	pregnancy	110	700	90	90	70	70	90	70	110	110
Alimentazione	cioccolato fondente in gravidanza	cacao e ciocccolato	0	pregnancy	70	700	40	90	90	70	90	90	90	140
Malattie Infettive	cytomegalovirus gravidanza	cmv	0	pregnancy	90	700	70	90	70	90	70	110	110	90
Fumo	danni del fumo in gravidanza	effetti del fumo	0	pregnancy	90	700	90	70	110	50	90	110	110	70
Malattie Croniche	gravidanza pressione alta	ipertensione	0	pregnancy	90	700	70	90	70	110	110	70	90	90
Fumo	sigaretta elettronica gravidanza	sigarette elettroniche	0	pregnancy	90	700	70	90	90	90	90	90	90	90
Acido Folico	acido folico mutuabile	costo acido folico	0	pregnancy	90	680	110	110	90	70	90	70	70	70
Alcol	alcolici in gravidanza	alcol	0	pregnancy	90	680	90	90	70	90	90	90	90	70
Alimentazione	alimentazione per rimanere incinta	alimentazione e concepimento	1	preconception only	90	680	110	90	70	70	110	70	90	70
Malattie Infettive	citomegalovirus igg positivo in gravidanza	cmv	0	pregnancy	90	680	210	90	20	40	90	70	50	110
Alimentazione	controllo peso gravidanza	controllo del peso	0	pregnancy	70	680	90	90	50	110	170	90	50	30
Malattie Croniche	ipotiroidismo e fertilità	ipotiroidismo e concepimento	1	preconception only	90	680	70	90	110	110	170	40	40	50
Droghe	marijuana in gravidanza	marjuana	0	pregnancy	90	680	70	90	70	90	90	90	90	90
Sostanze Tossiche	olio di mandorle dolci in gravidanza	olio di mandorle	0	pregnancy	70	680	70	90	110	70	110	50	70	110
Acido Folico	quando assumere acido folico	acido folico e modalità di assunzione	0	pregnancy	90	680	90	110	90	70	90	90	90	50
Malattie Infettive	hbv positivo	HBV	0	pregnancy	90	670	170	110	70	40	110	50	50	70
Acido Folico	vitamina b9 alimenti	acido folico alimenti	0	pregnancy	70	670	30	70	70	30	70	90	170	140
Alimentazione	alimenti da non mangiare in gravidanza	alimentazione da evitare	0	pregnancy	70	660	70	90	90	70	90	70	90	90
Sostanze Tossiche	crema gravidanza	creme	0	pregnancy	70	660	50	70	70	90	90	90	90	110
Alimentazione	dieta e gravidanza	alimentazione	0	pregnancy	90	660	90	90	50	70	110	70	110	70
Alimentazione	dieta in gravidanza cosa mangiare	alimentazione	0	pregnancy	70	660	10	20	50	260	260	20	20	20
Acido Folico	folina controindicazioni	acido folico contraindicazioni	0	pregnancy	70	660	140	140	40	30	30	90	140	50
Fumo	fumare in gravidanza rischi	effetti del fumo	0	pregnancy	90	660	30	110	70	10	20	20	140	260
Acido Folico	gravidanza acido folico	acido folico durante la gravidanza	0	pregnancy	90	660	90	70	70	70	90	90	90	90
Alimentazione	gravidanza vegetariana	dieta vegetariana	0	pregnancy	70	660	90	70	90	70	110	70	90	70
Malattie Croniche	lupus e gravidanza	lupus	0	pregnancy	90	660	90	110	70	70	90	70	90	70
Malattie Croniche	pressione alta fine gravidanza	ipertensione	0	pregnancy	90	660	50	90	90	70	90	90	90	90
Malattie Infettive	virus in gravidanza	mal infettive	0	pregnancy	70	660	70	70	50	90	110	70	90	110
Sostanze Tossiche	crema in gravidanza	creme	0	pregnancy	70	650	70	70	70	40	90	110	110	90
Farmaci	farmaco e cura gravidanza	farmaci	0	pregnancy	70	650	70	50	70	30	70	50	170	140
Malattie Croniche	pressione in gravidanza valori	pressione ottimale	0	pregnancy	70	650	10	170	140	30	210	50	10	30
Malattie Infettive	streptococco positivo in gravidanza	streptococco	0	pregnancy	70	650	20	30	50	90	110	140	140	70
Alimentazione	alimenti proibiti in gravidanza	alimentazione da evitare	0	pregnancy	90	640	70	70	70	90	70	90	90	90
Diagnosi Prenatale	esame amniocentesi	amniocentesi	0	pregnancy	70	640	70	110	50	70	70	90	90	90
Acido Folico	folati alimenti	acido folico alimenti	0	pregnancy	70	640	10	70	140	110	170	70	50	20
Malattie Infettive	gravidanza toxoplasmosi	toxoplasmosi	0	pregnancy	90	640	70	70	90	90	70	90	70	90
Acido Folico	integratori di acido folico	acido folico farmaci	0	pregnancy	70	640	50	70	70	70	90	90	110	90
Malattie Croniche	ipertiroidismo gravidanza	ipertiroidismo	0	pregnancy	70	640	70	70	90	50	110	90	70	90
Acido Folico	quando prendere acido folico	acido folico e modalità di assunzione	0	pregnancy	70	640	70	90	90	70	90	90	90	50
Alcol	si può bere vino in gravidanza	vino	0	pregnancy	70	640	50	70	90	110	90	90	70	70
Fumo	sigarette in gravidanza	fumare in gravidanza	0	pregnancy	90	640	70	90	50	70	90	70	110	90
Malattie Croniche	trombofilia gravidanza	trombofilia	0	pregnancy	70	640	50	70	90	30	30	50	110	210
Alimentazione	alimenti ricchi di ferro gravidanza	alimenti con ferro	0	pregnancy	70	630	50	70	70	110	140	70	70	50
Diagnosi Prenatale	diagnosi preimpianto in italia	esami fecondazione artificiale	0	pregnancy	50	630	70	70	50	30	170	140	70	30
Acido Folico	folina prima della gravidanza	acido folico prima della gravidanza	0	preconception only	110	630	140	50	30	30	90	210	50	30
Alimentazione	alimentazione durante la gravidanza	alimentazione	0	pregnancy	70	620	50	90	50	70	90	110	90	70
Diagnosi Prenatale	analisi pre gravidanza	esame pre gravidanza	0	preconception only	70	620	90	90	90	50	70	110	70	50
Diagnosi Prenatale	centro diagnosi prenatale palermo	centri di diagnosi	0	pregnancy	70	620	90	90	90	50	70	70	70	90
Alimentazione	cibo gravidanza	alimentazione	0	pregnancy	70	620	110	50	70	90	70	70	90	70
Alimentazione	corretta alimentazione in gravidanza	alimentazione	0	pregnancy	70	620	90	70	70	70	110	70	70	70
Alimentazione	ferro gravidanza	alimenti con ferro	0	pregnancy	70	620	70	50	70	90	90	70	90	90
Esercizio Fisico	fitness in gravidanza	effetti o possibilità di fare sport	0	pregnancy	70	620	90	90	90	30	90	70	90	70
Acido Folico	quanto acido folico in gravidanza	acido folico e modalità di assunzione	0	pregnancy	70	620	50	70	50	90	90	110	140	20
Alcol	un bicchiere di vino in gravidanza	vino quanto	0	pregnancy	70	620	70	50	70	70	90	90	90	90
Diagnosi Prenatale	villocentesi e amniocentesi	amniocentesi e villocentesi	0	pregnancy	70	620	70	50	70	70	70	90	110	90
Acido Folico	acido folico a che serve	a cosa serve acido folico	0	pregnancy	70	610	70	90	90	40	70	70	70	110
Alimentazione	alimenti consigliati in gravidanza	alimentazione	0	pregnancy	70	610	70	40	50	70	90	110	90	90
Alimentazione	cibi che non si possono mangiare in gravidanza	alimentazione da evitare	0	pregnancy	70	610	40	50	50	90	110	90	110	70
Esercizio Fisico	sport in gravidanza primi mesi	effetti o possibilità di fare sport	0	pregnancy	90	610	170	70	170	50	50	50	20	30
Diagnosi Prenatale	tri test in gravidanza	tri test	0	pregnancy	90	610	20	20	30	10	320	50	20	140
Acido Folico	acido folico in gravidanza dosaggio	acido folico e modalità di assunzione	0	pregnancy	90	600	30	40	70	110	140	90	70	50
Farmaci	antibiotici e gravidanza	antibiotici	0	pregnancy	70	600	50	70	90	50	90	70	90	90
Sostanze Tossiche	creme viso in gravidanza	creme	0	pregnancy	70	600	90	70	70	70	90	70	70	70
Diagnosi Prenatale	esito villocentesi	villocentesi	0	pregnancy	70	600	70	90	70	50	90	70	110	50
Diagnosi Prenatale	gravidanza translucenza nucale	translucenza	0	pregnancy	70	600	90	70	70	70	90	70	70	70
Malattie Infettive	herpes e gravidanza	herpes	0	pregnancy	70	600	50	50	70	70	110	70	90	90
Alimentazione	mangiare fragole in gravidanza	fragole	0	pregnancy	70	600	10	10	10	10	20	70	260	210
Alimentazione	pesce gravidanza	pesce	0	pregnancy	90	600	50	70	90	70	70	90	90	70
Malattie Croniche	valori glicemia gravidanza	glicemia	0	pregnancy	70	600	90	70	70	70	70	50	90	90
MST	cistite e concepimento	cistite e concepimento	1	preconception only	90	590	70	90	70	40	110	90	50	70
Malattie Croniche	diabete in gravidanza rischi	diabete	0	pregnancy	70	590	70	260	30	10	30	50	50	90
Alimentazione	toxoplasmosi in gravidanza cosa non mangiare	toxoplasmosi e alimenti	0	pregnancy	70	590	70	40	50	70	110	170	40	40
Malattie Infettive	toxoplasmosi in gravidanza cosa non mangiare	toxoplasmosi e alimentazione	0	pregnancy	70	590	70	40	50	70	110	170	40	40
Alimentazione	alimentazione in gravidanza cosa evitare	alimentazione da evitare	0	pregnancy	90	580	90	70	50	50	170	50	50	50
Malattie Infettive	cistite in gravidanza rimedi naturali	cistite	0	pregnancy	70	580	90	70	70	110	50	70	70	50
Acido Folico	costo acido folico	acido folico prezzo	0	pregnancy	70	580	70	110	90	50	70	70	50	70
Malattie Croniche	diabete in gravidanza sintomi	diabete	0	pregnancy	70	580	70	70	90	50	70	90	70	70
Diagnosi Prenatale	diagnosi prenatale mangiagalli	centri di diagnosi	0	pregnancy	70	580	70	90	70	70	50	50	110	70
Alimentazione	diete in gravidanza	diete in gravidanza	0	pregnancy	70	580	70	50	70	50	110	90	90	50
Malattie Infettive	infezione vaginale in gravidanza	inf vaginali	0	pregnancy	70	580	70	90	70	50	50	70	90	90
Malattie Infettive	influenza in gravidanza cosa prendere	influenza	0	pregnancy	50	580	10	70	140	170	140	10	20	20
Malattie Infettive	rosolia e gravidanza	rosolia	0	pregnancy	70	580	90	90	50	50	50	70	110	70
Alimentazione	sovrappeso in gravidanza	controllo del peso	0	pregnancy	70	580	70	70	70	50	40	70	140	70
Diagnosi Prenatale	spina bifida diagnosi prenatale	diagnosi spina bifida	0	pregnancy	70	580	50	110	70	30	70	50	110	90
Malattie Infettive	streptococco in gravidanza sintomi	streptococco	0	pregnancy	70	580	110	70	50	50	40	50	70	140
Alimentazione	voglia di dolci in gravidanza	dolci e gelati	0	pregnancy	50	580	30	90	110	70	90	70	70	50
Acido Folico	acido folico marche	acido folico farmaci	0	pregnancy	70	570	70	70	70	40	90	90	70	70
Farmaci	antidolorifico in gravidanza	antidolorifici	0	pregnancy	70	570	50	40	90	70	70	90	90	70
Malattie Infettive	cistite in gravidanza sintomi	cistite	0	pregnancy	70	570	50	70	90	90	70	90	70	40
Malattie Croniche	diabete in gravidanza cosa mangiare	dieta per diabete in gravidanza	0	pregnancy	50	570	50	70	90	140	70	40	40	70
Alimentazione	diabete in gravidanza cosa mangiare	diabete	0	pregnancy	50	570	50	70	90	140	70	40	40	70
Alimentazione	mangiare poco in gravidanza	non mangiare o mangiare poco	0	pregnancy	70	570	90	70	50	70	40	50	90	110
Farmaci	raggi x in gravidanza	radiografie	0	pregnancy	70	570	50	50	50	50	50	90	90	140
Alimentazione	ricette per donne in gravidanza	alimentazione	0	pregnancy	70	570	50	50	50	40	170	110	70	30
Acido Folico	acidofolico	acido folico	0	pregnancy	70	560	50	90	90	70	70	50	70	70
Alimentazione	alimenti da evitare in gravidanza elenco	alimentazione da evitare	0	pregnancy	70	560	90	50	70	50	70	70	70	90
Malattie Croniche	dieta per diabete in gravidanza	dieta per diabete in gravidanza	0	pregnancy	70	560	40	50	40	110	70	70	70	110
Alimentazione	dieta per diabete in gravidanza	diabete	0	pregnancy	70	560	40	50	40	110	70	70	70	110
Malattie Infettive	epatite in gravidanza	epatite	0	pregnancy	70	560	70	90	50	50	90	70	70	70
Malattie Infettive	gravidanza e toxoplasmosi	toxoplasmosi	0	pregnancy	70	560	70	50	70	50	70	70	90	90
Alimentazione	pesce consigliato in gravidanza	pesce	0	pregnancy	70	560	50	70	70	50	90	90	70	70
Farmaci	radioterapia e gravidanza	radioterapia	0	pregnancy	70	560	110	70	70	70	50	50	90	50
Malattie Infettive	sintomi cistite in gravidanza	cistite	0	pregnancy	70	560	70	70	70	90	90	50	50	70
Malattie Infettive	sintomi della toxoplasmosi in gravidanza	toxoplasmosi	0	pregnancy	90	560	70	50	70	50	110	70	70	70
Malattie Croniche	tiroide di hashimoto e gravidanza	tiroidite	0	pregnancy	70	560	50	70	40	70	40	50	70	170
Alimentazione	voglia di salato in gravidanza	salato	0	pregnancy	90	560	30	50	110	110	110	70	40	40
Esercizio Fisico	yoga e gravidanza	yoga	0	pregnancy	70	560	70	90	90	70	70	70	50	50
Esercizio Fisico	yoga in gravidanza milano	yoga	0	pregnancy	70	560	110	110	70	40	50	40	70	70
Alimentazione	cibi in gravidanza da evitare	alimentazione da evitare	0	pregnancy	70	550	90	40	50	70	90	70	70	70
Alimentazione	dieta equilibrata in gravidanza	alimentazione	0	pregnancy	70	550	140	50	70	30	70	50	70	70
Farmaci	sciroppo per la tosse in gravidanza	sciroppo per la tosse	0	pregnancy	50	550	50	40	50	90	110	90	70	50
Malattie Croniche	valori curva glicemica gravidanza	glicemia	0	pregnancy	50	550	30	40	50	30	40	20	170	170
Acido Folico	acido folico farmacia	acido folico farmaci	0	pregnancy	70	540	70	70	70	30	90	70	70	70
Alimentazione	caffe gravidanza	caffe	0	pregnancy	70	540	70	70	50	70	70	50	70	90
Alimentazione	cibo da evitare in gravidanza	alimentazione da evitare	0	pregnancy	70	540	50	50	30	70	110	90	70	70
Diagnosi Prenatale	diagnosi pre impianto	esami fecondazione artificiale	0	pregnancy	70	540	50	70	50	50	70	50	110	90
Alimentazione	dieta pre gravidanza	alimentazione prima della gravidanza	0	preconception only	70	540	50	90	70	50	110	50	70	50
Malattie Infettive	epatite a in gravidanza	HAV	0	pregnancy	70	540	90	90	50	50	70	70	50	70
Droghe	fumare cannabis in gravidanza	marjuana	0	pregnancy	50	540	70	50	70	50	70	70	90	70
Malattie Infettive	gravidanza e cistite	cistite	0	pregnancy	70	540	50	70	50	70	90	70	70	70
Malattie Croniche	gravidanza e diabete	diabete	0	pregnancy	70	540	90	70	50	70	70	50	90	50
Malattie Infettive	infezione alle vie urinarie in gravidanza	inf urinarie	0	pregnancy	70	540	90	110	140	30	30	40	50	50
Alimentazione	intossicazione alimentare in gravidanza	intossicazione alimentare	0	pregnancy	70	540	70	90	50	70	70	50	70	70
Acido Folico	quanto costa l acido folico	acido folico prezzo	0	pregnancy	70	540	70	90	90	30	50	70	70	70
Alcol	si può bere la birra in gravidanza	birra	0	pregnancy	70	540	90	90	70	50	50	50	70	70
Malattie Infettive	sintomi citomegalovirus in gravidanza	cmv	0	pregnancy	50	540	90	30	20	30	70	140	90	70
Malattie Croniche	valore glicemia in gravidanza	glicemia	0	pregnancy	50	540	70	90	70	70	90	70	40	40
Acido Folico	acido folico in gravidanza per quanto tempo	acido folico e modalità di assunzione	0	pregnancy	70	530	40	90	50	30	50	90	110	70
Acido Folico	acido folico quando assumerlo	acido folico e modalità di assunzione	0	pregnancy	50	530	40	50	50	30	30	70	90	170
Farmaci	antibiotico e gravidanza	antibiotici	0	pregnancy	70	530	40	70	50	50	110	70	90	50
Sostanze Tossiche	crema viso gravidanza	creme	0	pregnancy	50	530	40	50	30	70	70	70	110	90
Diagnosi Prenatale	diagnosi preimpianto italia	esami fecondazione artificiale	0	pregnancy	90	530	50	110	110	70	40	30	50	70
Malattie Croniche	dieta per diabete gestazionale in gravidanza	dieta per diabete gestazionale	0	pregnancy	70	530	110	90	70	50	50	40	50	70
Alimentazione	dieta per diabete gestazionale in gravidanza	diabete gestazionale	0	pregnancy	70	530	110	90	70	50	50	40	50	70
Malattie Infettive	epatite c in gravidanza	HCV	0	pregnancy	70	530	70	90	70	70	50	70	70	40
Malattie Croniche	glicemia in gravidanza valori di riferimento	glicemia	0	pregnancy	50	530	170	90	20	20	110	90	20	10
Malattie Croniche	ipotiroidismo subclinico e gravidanza	ipotiroidismo	0	pregnancy	50	530	70	70	70	50	90	70	70	40
Malattie Croniche	minicurva glicemica gravidanza	glicemia	0	pregnancy	70	530	70	90	70	40	50	50	90	70
Sostanze Tossiche	olio di mandorle dolci gravidanza	olio di mandorle	0	pregnancy	90	530	90	50	40	50	90	70	70	70
Acido Folico	acido folico prezzi	costo acido folico	0	pregnancy	50	520	50	90	90	30	50	70	90	50
Alimentazione	alimenti ricchi di ferro in gravidanza	alimenti con ferro	0	pregnancy	50	520	30	90	90	20	40	50	110	90
Diagnosi Prenatale	amniocentesi gratuita	amniocentesi	0	pregnancy	70	520	70	70	50	50	70	50	90	70
Droghe	cannabis in gravidanza	marjuana	0	pregnancy	70	520	50	50	70	50	90	70	90	50
Sostanze Tossiche	colore per capelli in gravidanza	colore capelli	0	pregnancy	50	520	50	50	70	70	90	50	70	70
Sostanze Tossiche	cosmetici in gravidanza	cosmetici	0	pregnancy	70	520	70	70	70	50	70	70	70	50
Malattie Croniche	diabete in gravidanza cosa comporta	diabete	0	pregnancy	40	520	10	0	0	110	260	110	20	10
Alimentazione	dieta per donne incinta	alimentazione	0	pregnancy	70	520	10	70	10	20	70	110	210	20
Alimentazione	dukan in gravidanza	dieta dukan	0	pregnancy	70	520	50	40	50	50	140	50	70	70
Alimentazione	esempio di dieta in gravidanza	alimentazione	0	pregnancy	70	520	50	50	70	50	70	90	70	70
Malattie Infettive	influenza in gravidanza è pericolosa	influenza	0	pregnancy	50	520	90	90	50	50	140	40	30	30
Malattie Infettive	malattie infettive in gravidanza	mal infettive	0	pregnancy	70	520	50	50	70	50	90	70	70	70
Alimentazione	omega 3 gravidanza	integratori	0	pregnancy	70	520	70	50	50	50	110	70	50	70
Alimentazione	crostacei gravidanza	crostacei e molluschi	0	pregnancy	70	510	50	40	40	110	40	50	70	110
Alimentazione	dimagrire gravidanza	perdere peso	0	pregnancy	70	510	70	50	70	40	70	70	70	70
Malattie Infettive	gravidanza e influenza	influenza	0	pregnancy	50	510	50	50	50	50	140	90	50	30
Malattie Infettive	influenza intestinale gravidanza	diarrea e altri disturbi intestinali	0	pregnancy	50	510	20	40	40	70	90	70	90	90
Malattie Infettive	mortadella in gravidanza toxoplasmosi	toxoplasmosi e alimentazione	0	pregnancy	70	510	70	50	70	50	40	70	70	90
Esercizio Fisico	pilates e gravidanza	pilates	0	pregnancy	50	510	90	110	50	40	50	50	50	70
Acido Folico	acido folico aiuta concepimento	acido folico per rimanere incinta	1	preconception only	50	500	20	30	50	20	40	90	140	110
Acido Folico	acido folico in bustine	acido folico farmaci	0	pregnancy	50	500	50	90	70	50	70	50	50	70
Acido Folico	acido folico naturale	acido folico alimenti	0	pregnancy	50	500	90	70	70	40	70	40	50	70
Alimentazione	dieta della gravidanza	alimentazione	0	pregnancy	70	500	70	50	50	50	90	70	70	50
Alimentazione	funghi e gravidanza	funghi	0	pregnancy	50	500	110	110	70	50	50	30	40	40
Malattie Infettive	herpes virus in gravidanza	herpes	0	pregnancy	50	500	30	70	70	70	110	50	50	50
MST	hiv in gravidanza	hiv	0	pregnancy	70	500	70	50	50	50	90	70	50	70
Alimentazione	non mangiare in gravidanza	non mangiare o mangiare poco	0	pregnancy	50	500	70	50	50	70	50	70	90	50
Alimentazione	alimentazione e gravidanza	alimentazione	0	pregnancy	50	490	70	70	50	40	70	70	70	50
Alimentazione	alimentazione in gravidanza primo trimestre	alimentazione	0	pregnancy	70	490	40	210	90	40	20	30	50	10
Diagnosi Prenatale	bi test translucenza nucale	test combinato	0	pregnancy	50	490	20	10	30	20	50	260	70	30
Droghe	cocaina in gravidanza	cocaina	0	pregnancy	70	490	50	40	70	70	70	70	50	70
Malattie Croniche	minicurva glicemica in gravidanza	glicemia	0	pregnancy	70	490	140	110	50	20	40	70	40	20
Alimentazione	olio gravidanza	olive e olio	0	pregnancy	50	490	40	50	70	50	70	50	90	70
Droghe	spinelli droga	marjuana	0	pregnancy	50	490	30	40	50	50	50	90	90	90
Acido Folico	acido folico in gravidanza quale	acido folico e modalità di assunzione	0	pregnancy	70	480	110	30	30	30	70	70	70	70
Alimentazione	cibi consentiti in gravidanza	alimentazione	0	pregnancy	50	480	70	50	70	50	30	50	90	70
Alimentazione	cibo piccante in gravidanza	piccante	0	pregnancy	50	480	50	70	90	20	40	70	70	70
Sostanze Tossiche	detergente intimo gravidanza	detergenti intimi	0	pregnancy	70	480	70	50	30	50	70	90	70	50
Alimentazione	elenco cibi da evitare in gravidanza	alimentazione da evitare	0	pregnancy	70	480	70	50	70	50	70	50	70	50
Alimentazione	mangiare pesce in gravidanza	pesce	0	pregnancy	70	480	40	70	40	70	70	70	50	70
Malattie Croniche	sintomi pressione alta gravidanza	ipertensione	0	pregnancy	70	480	90	110	170	20	10	10	40	30
Malattie Infettive	streptococco beta emolitico gravidanza	streptococco	0	pregnancy	50	480	30	70	90	30	30	50	110	70
Alimentazione	alimentazione vegetariana in gravidanza	dieta vegetariana	0	pregnancy	50	470	50	50	30	30	50	30	140	90
Alimentazione	anoressia e gravidanza	anoressia	0	pregnancy	70	470	90	70	50	40	40	50	90	40
Alcol	bere alcolici in gravidanza	alcol	0	pregnancy	70	470	50	30	20	50	70	90	90	70
Alimentazione	cibi che aumentano la fertilità	alimentazione e concepimento	1	preconception only	50	470	50	90	70	30	40	70	70	50
Alimentazione	gravidanza e obesità	obesità	0	pregnancy	50	470	50	70	70	40	70	50	70	50
Malattie Infettive	gravidanza influenza	influenza	0	pregnancy	40	470	50	50	50	70	90	90	50	20
Malattie Infettive	herpes zoster gravidanza	VZV varicela e zoster	0	pregnancy	70	470	30	50	70	70	40	50	70	90
Acido Folico	multicentrum materna e acido folico	acido folico farmaci	0	pregnancy	70	470	50	70	90	50	40	50	70	50
Alimentazione	nutrizione in gravidanza	alimentazione	0	pregnancy	50	470	70	70	50	40	50	50	90	50
Alimentazione	vitamina e in gravidanza	integratori e concepimento	0	pregnancy	70	470	50	50	70	40	70	50	70	70
Acido Folico	acido folico quale prendere	acido folico farmaci	0	pregnancy	70	460	20	30	40	30	50	90	110	90
Acido Folico	assunzione acido folico	acido folico e modalità di assunzione	0	pregnancy	50	460	70	70	50	30	90	50	70	30
Acido Folico	cibi acido folico	acido folico alimenti	0	pregnancy	50	460	50	50	70	50	70	70	50	50
Alimentazione	dieta donne in gravidanza	alimentazione	0	pregnancy	50	460	50	50	40	40	50	70	110	50
Alimentazione	funghi secchi in gravidanza	funghi	0	pregnancy	40	460	70	50	90	70	50	50	40	40
Alimentazione	gravidanza in sovrappeso	controllo del peso	0	pregnancy	50	460	70	50	50	50	70	50	70	50
Malattie Croniche	gravidanza senza tiroide	tiroide	0	pregnancy	50	460	70	70	50	30	70	50	50	70
Alimentazione	gravidanza vegana	dieta vegana	0	pregnancy	50	460	50	40	50	70	70	40	50	90
Malattie Infettive	infezione in gravidanza	mal infettive	0	pregnancy	50	460	50	50	70	50	50	50	90	50
Alimentazione	mangiare dolci in gravidanza	dolci e gelati	0	pregnancy	50	460	70	70	50	50	70	70	30	50
Malattie Infettive	toxoplasmosi positiva in gravidanza	toxoplasmosi	0	pregnancy	50	460	20	50	50	110	50	40	50	90
Vaccini	vaccino antinfluenzale gravidanza	anti influenzale	0	pregnancy	40	460	90	90	170	70	20	10	10	0
Acido Folico	a che serve l acido folico	a cosa serve acido folico	0	pregnancy	50	450	70	50	50	40	50	50	70	70
Acido Folico	acido folico gravidanza dosaggio	acido folico e modalità di assunzione	0	pregnancy	50	450	140	30	20	20	90	110	30	10
Alimentazione	dieta in gravidanza primo trimestre	alimentazione	0	pregnancy	90	450	10	10	20	10	20	50	320	10
Malattie Croniche	gravidanza curva glicemica	glicemia	0	pregnancy	50	450	90	50	50	50	70	50	50	40
Alimentazione	mangiare vongole in gravidanza	crostacei e molluschi	0	pregnancy	70	450	50	20	30	70	50	110	50	70
Alcol	si può bere birra in gravidanza	birra	0	pregnancy	70	450	50	40	50	50	70	70	70	50
Esercizio Fisico	si può fare sport in gravidanza	effetti o possibilità di fare sport	0	pregnancy	50	450	70	50	30	40	70	70	70	50
Vaccini	vaccino rosolia prima della gravidanza	rosolia prima della gravidanza	0	preconception only	70	450	30	30	50	50	40	110	90	50
Malattie Croniche	valori glicemici in gravidanza prima e dopo i pasti	glicemia	0	pregnancy	50	450	70	30	40	50	50	70	70	70
Farmaci	antibiotico e concepimento	antibiotici e concepimento	1	preconception only	50	440	30	50	70	50	50	70	70	50
Diagnosi Prenatale	cos è la translucenza nucale	translucenza	0	pregnancy	50	440	70	70	40	40	50	70	50	50
Diagnosi Prenatale	cos è la villocentesi	villocentesi	0	pregnancy	50	440	40	50	40	50	70	50	70	70
Alimentazione	dieta settimanale in gravidanza	alimentazione	0	pregnancy	50	440	50	40	70	20	90	50	50	70
Droghe	fumare marijuana in gravidanza	marjuana	0	pregnancy	70	440	50	50	50	50	70	50	50	70
Malattie Infettive	infezioni vie urinarie in gravidanza	inf urinarie	0	pregnancy	50	440	40	50	40	30	70	50	70	90
Malattie Croniche	ipertensione e gravidanza	ipertensione	0	pregnancy	50	440	50	50	70	50	70	50	50	50
Malattie Croniche	la tiroide in gravidanza	tiroide	0	pregnancy	50	440	20	70	50	50	110	70	50	20
Alimentazione	maca e fertilità	maca e concepimento	1	preconception only	50	440	50	50	70	10	70	50	70	70
Alimentazione	mangiare salame in gravidanza	salumi	0	pregnancy	50	440	30	30	30	50	70	70	70	90
Malattie Croniche	pressione giusta in gravidanza	pressione ottimale	0	pregnancy	70	440	70	70	70	30	30	50	70	50
Acido Folico	prezzo acido folico	acido folico prezzo	0	pregnancy	50	440	40	50	70	40	50	70	70	50
Malattie Croniche	tiroide in gravidanza sintomi	tiroide	0	pregnancy	50	440	40	70	70	50	50	50	40	70
Acido Folico	acido folico preconcepimento	acido folico prima della gravidanza	0	preconception only	50	430	30	70	90	110	50	30	30	20
Farmaci	antidepressivi e gravidanza	antidepressivi	0	pregnancy	50	430	70	50	50	50	70	50	40	50
Malattie Croniche	asma e gravidanza	asma	0	pregnancy	50	430	50	40	70	50	70	50	50	50
Diagnosi Prenatale	consulenza prenatale	consulenza genetica gravidanza	0	pregnancy	50	430	40	50	50	50	50	70	70	50
Malattie Croniche	diabete in gravidanza dieta	dieta per diabete in gravidanza	0	pregnancy	90	430	110	50	30	10	50	50	90	40
Alimentazione	diabete in gravidanza dieta	diabete	0	pregnancy	90	430	110	50	30	10	50	50	90	40
Diagnosi Prenatale	duo test cos è	duo test	0	pregnancy	50	430	30	30	20	40	210	50	30	20
Diagnosi Prenatale	esame villocentesi	villocentesi	0	pregnancy	50	430	50	50	50	40	70	50	70	50
Diagnosi Prenatale	esami durante la gravidanza	esami durante gravidanza	0	pregnancy	50	430	70	70	30	40	50	50	70	50
Esercizio Fisico	esercizi per donne in gravidanza	esercizi specifici per la gravidanza	0	pregnancy	50	430	40	70	90	20	70	70	40	30
Malattie Infettive	fragole in gravidanza toxoplasmosi	toxoplasmosi e alimentazione	0	pregnancy	30	430	0	0	0	0	0	0	260	170
Malattie Croniche	ipertensione in gravidanza linee guida	ipertensione	0	pregnancy	40	430	30	50	90	90	70	50	20	30
Fumo	non riesco a smettere di fumare in gravidanza	smettere di fumare	0	pregnancy	50	430	50	50	40	50	50	70	70	50
Alimentazione	pesce da evitare in gravidanza	pesce	0	pregnancy	50	430	40	50	50	90	50	50	50	50
Malattie Croniche	sbalzi di pressione in gravidanza	pressione ottimale	0	pregnancy	50	430	30	30	40	70	70	50	90	50
Farmaci	sereupin in gravidanza	sereupin	0	pregnancy	50	430	70	50	50	30	70	40	70	50
Alimentazione	alimenti no in gravidanza	alimentazione da evitare	0	pregnancy	50	420	70	70	70	70	40	20	50	30
Diagnosi Prenatale	bitest o amniocentesi	aminiocentesi e bi test	0	pregnancy	50	420	70	40	90	110	50	20	10	30
Malattie Infettive	cistite emorragica in gravidanza	cistite emorragica	0	pregnancy	70	420	110	70	50	50	50	40	30	20
Acido Folico	compresse acido folico	acido folico farmaci	0	pregnancy	50	420	50	70	70	40	70	40	40	40
Diagnosi Prenatale	consulenza genetica gravidanza	consulenza genetica gravidanza	0	pregnancy	40	420	20	20	20	30	40	10	140	140
Diagnosi Prenatale	consulenza genetica prenatale	consulenza genetica gravidanza	0	pregnancy	50	420	90	30	20	10	110	110	30	20
Alimentazione	dieta per gestanti	alimentazione	0	pregnancy	50	420	50	50	50	40	50	70	40	70
MST	hiv e gravidanza	hiv	0	pregnancy	50	420	50	40	50	40	50	50	70	70
Malattie Croniche	malattie autoimmuni e gravidanza	malattie autoimmuni	0	pregnancy	50	420	50	40	50	40	90	50	50	50
Sostanze Tossiche	olio mandorle dolci gravidanza	olio di mandorle	0	pregnancy	50	420	70	70	50	30	50	50	50	50
Sostanze Tossiche	olio per gravidanza	olio corpo	0	pregnancy	50	420	50	40	30	40	70	50	70	70
Malattie Infettive	piaghetta e concepimento	piaghetta e concepimento	1	preconception only	70	420	20	20	40	20	140	110	30	40
Alimentazione	ricette per gravidanza	alimentazione	0	pregnancy	50	420	40	50	50	40	70	50	50	70
Farmaci	chemioterapia e gravidanza	chemioterapia	0	pregnancy	50	410	70	70	50	30	50	50	50	40
Malattie Infettive	citomegalovirus gravidanza valori	cmv	0	pregnancy	50	410	40	30	50	50	70	70	50	50
Alimentazione	crostacei in gravidanza si possono mangiare	crostacei e molluschi	0	pregnancy	70	410	50	40	50	140	30	10	20	70
Alimentazione	dieta proteica in gravidanza	iperproteica	0	pregnancy	50	410	70	50	40	30	70	50	50	50
Malattie Croniche	dieta x diabete gestazionale	dieta per diabete gestazionale	0	pregnancy	40	410	50	40	70	40	40	50	70	50
Alimentazione	dieta x diabete gestazionale	diabete gestazionale	0	pregnancy	40	410	50	40	70	40	40	50	70	50
Malattie Croniche	gravidanza e ipotiroidismo	ipotiroidismo	0	pregnancy	50	410	70	50	70	40	50	50	40	40
Alimentazione	menu settimanale in gravidanza	alimentazione	0	pregnancy	50	410	50	70	50	30	70	40	50	50
MST	vaginite gravidanza	vaginite	0	pregnancy	50	410	70	40	50	50	50	50	50	50
Esercizio Fisico	yoga prenatale	yoga	0	pregnancy	50	410	50	50	70	40	50	40	40	70
Esercizio Fisico	yoga preparto	yoga	0	pregnancy	40	410	50	70	40	30	70	50	50	50
Fumo	5 sigarette al giorno in gravidanza	quante sigarette	0	pregnancy	50	400	40	30	40	30	50	50	90	70
Acido Folico	acido folico quanto costa	costo acido folico	0	pregnancy	50	400	90	70	50	30	40	50	30	40
MST	batteriuria in gravidanza	batteriuria	0	pregnancy	40	400	30	50	70	90	50	30	40	40
Malattie Croniche	curva glicemica in gravidanza valori normali	glicemia	0	pregnancy	40	400	50	70	70	90	40	30	30	20
Alimentazione	funghi surgelati in gravidanza	funghi	0	pregnancy	50	400	50	40	50	40	70	40	70	40
Alimentazione	glicemia in gravidanza dieta	diabete e glicemia	0	pregnancy	40	400	30	40	70	50	70	70	30	40
Malattie Infettive	gravidanza cistite	cistite	0	pregnancy	50	400	50	50	70	40	50	50	50	40
Alimentazione	mangiare sushi in gravidanza	pesce crudo	0	pregnancy	50	400	70	50	50	30	70	40	40	50
Sostanze Tossiche	olio mandorle gravidanza	olio di mandorle	0	pregnancy	50	400	50	30	40	50	70	70	40	50
Malattie Infettive	tampone streptococco gravidanza	streptococco	0	pregnancy	50	400	30	20	70	50	90	50	20	70
Diagnosi Prenatale	test prenatale non invasivo	diagnosi prenatale	0	pregnancy	40	400	70	50	50	50	70	50	20	40
Malattie Infettive	toxoplasma gravidanza	toxoplasmosi	0	pregnancy	40	400	10	10	40	20	70	70	90	90
Diagnosi Prenatale	translucenza nucale gravidanza	translucenza	0	pregnancy	50	400	70	50	50	40	50	50	40	50
Vaccini	vaccino varicella gravidanza	varicella	0	pregnancy	50	400	30	20	30	30	40	70	90	90
Alcol	vino rosso in gravidanza	vino	0	pregnancy	50	400	40	50	70	70	40	30	50	50
Sostanze Tossiche	wifi gravidanza	wifi	0	pregnancy	40	400	30	20	30	90	70	70	40	50
Acido Folico	come assumere acido folico	acido folico e modalità di assunzione	0	pregnancy	40	390	50	50	50	40	40	50	70	40
Alimentazione	dieta per gravidanza in sovrappeso	controllo del peso	0	pregnancy	40	390	40	50	40	30	70	40	70	50
Esercizio Fisico	ginnastica per donne incinte	esercizi specifici per la gravidanza	0	pregnancy	70	390	90	70	70	10	10	40	30	70
Malattie Croniche	glicemia gravidanza valori	glicemia	0	pregnancy	50	390	30	30	40	50	70	70	50	50
Esercizio Fisico	gravidanza sport	effetti o possibilità di fare sport	0	pregnancy	50	390	70	50	40	20	70	50	50	40
Alimentazione	quali cibi evitare in gravidanza	alimentazione da evitare	0	pregnancy	50	390	40	50	40	50	50	50	70	40
Malattie Croniche	tiroide alta in gravidanza	ipertiroidismo	0	pregnancy	40	390	20	50	40	30	90	50	40	70
Acido Folico	acido folico integratore	acido folico farmaci	0	pregnancy	50	380	30	30	50	40	40	50	110	30
Acido Folico	acido folico prezzo in farmacia	costo acido folico	0	pregnancy	40	380	70	50	70	30	50	50	20	40
Alimentazione	alimenti da mangiare in gravidanza	alimentazione	0	pregnancy	40	380	30	50	50	30	50	50	70	50
Alimentazione	dieta gravidanza sovrappeso	controllo del peso	0	pregnancy	40	380	50	10	20	10	110	90	50	40
Alimentazione	dieta in gravidanza per perdere peso	perdere peso	0	pregnancy	30	380	10	170	140	10	20	10	10	10
Alimentazione	donne obese in gravidanza	obesità	0	pregnancy	50	380	40	20	30	20	40	70	90	70
Malattie Infettive	epatite c e gravidanza	HCV	0	pregnancy	40	380	70	30	70	30	50	50	30	50
Farmaci	farmaci in gravidanza pdf	farmaci	0	pregnancy	50	380	70	50	20	50	70	50	30	40
Farmaci	farmaci permessi in gravidanza	farmaci	0	pregnancy	40	380	40	40	30	50	50	50	70	50
Acido Folico	l acido folico aiuta il concepimento	acido folico per rimanere incinta	1	preconception only	50	380	30	20	50	10	70	70	110	20
Malattie Infettive	la toxoplasmosi in gravidanza	toxoplasmosi	0	pregnancy	50	380	40	20	20	50	110	90	40	10
Alimentazione	mandorle gravidanza	mandorle	0	pregnancy	40	380	50	50	40	30	50	40	70	50
Alimentazione	sovrappeso e gravidanza	controllo del peso	0	pregnancy	50	380	30	30	40	30	90	90	20	50
Acido Folico	acido folico pre gravidanza	acido folico prima della gravidanza	0	preconception only	50	370	40	70	40	20	50	30	50	70
Alimentazione	alimentazione sana in gravidanza	alimentazione	0	pregnancy	50	370	70	70	40	20	50	50	40	30
Alimentazione	colesterolo gravidanza	colesterolo	0	pregnancy	50	370	50	40	40	40	50	50	50	50
Alimentazione	crostacei cotti in gravidanza	crostacei e molluschi	0	pregnancy	40	370	20	30	40	110	40	40	50	40
Acido Folico	folina costo	acido folico prezzo	0	pregnancy	40	370	40	50	70	30	40	70	30	40
Alimentazione	gravidanza e dieta	alimentazione	0	pregnancy	50	370	50	40	40	40	50	40	70	40
MST	hiv gravidanza	hiv	0	pregnancy	50	370	30	40	50	40	50	70	40	50
Malattie Infettive	la varicella in gravidanza	VZV varicela e zoster	0	pregnancy	40	370	10	20	40	50	40	30	90	90
Farmaci	magnesio e gravidanza	magnesio	0	pregnancy	50	370	40	40	50	40	50	50	50	50
Alimentazione	mangiare cioccolato in gravidanza	cacao e ciocccolato	0	pregnancy	30	370	30	50	40	10	40	40	50	110
Alimentazione	ricette per la gravidanza	alimentazione	0	pregnancy	50	370	70	50	50	30	40	40	50	40
Fumo	sigaretta elettronica senza nicotina in gravidanza	sigarette elettroniche	0	pregnancy	50	370	50	40	70	30	50	50	50	30
Malattie Infettive	streptococco e gravidanza	streptococco	0	pregnancy	50	370	30	40	30	40	50	50	90	40
Diagnosi Prenatale	test prenatale	diagnosi prenatale	0	pregnancy	40	370	30	50	30	40	40	40	70	70
Alimentazione	toxoplasmosi cibi da evitare in gravidanza	toxoplasmosi e alimenti	0	pregnancy	50	370	20	50	40	30	40	90	50	50
Malattie Infettive	toxoplasmosi cibi da evitare in gravidanza	toxoplasmosi e alimentazione	0	pregnancy	50	370	20	50	40	30	40	90	50	50
Malattie Infettive	valori toxoplasmosi in gravidanza	toxoplasmosi	0	pregnancy	40	370	50	40	70	50	70	40	30	20
Esercizio Fisico	yoga in gravidanza esercizi	yoga	0	pregnancy	40	370	70	90	40	20	20	40	70	20
Diagnosi Prenatale	amniocentesi a roma	amniocentesi	0	pregnancy	50	360	40	50	50	40	40	50	40	50
Alimentazione	cibi che si possono mangiare in gravidanza	alimentazione	0	pregnancy	50	360	40	50	30	40	40	50	70	40
Alimentazione	cioccolata gravidanza	cacao e ciocccolato	0	pregnancy	40	360	20	40	40	50	70	50	40	50
Alimentazione	dieta alimentare in gravidanza	alimentazione	0	pregnancy	40	360	40	40	30	30	90	50	40	40
Fumo	effetti del fumo in gravidanza	effetti del fumo	0	pregnancy	50	360	50	50	20	30	30	40	70	70
Droghe	fumare canne in gravidanza	marjuana	0	pregnancy	50	360	70	40	40	40	50	40	40	40
Malattie Croniche	glicemia a digiuno in gravidanza	glicemia	0	pregnancy	40	360	30	50	50	50	50	20	40	70
Malattie Infettive	pertosse in gravidanza	pertosse	0	pregnancy	50	360	70	40	50	40	50	40	30	40
Alimentazione	cibi evitare gravidanza	alimentazione da evitare	0	pregnancy	40	350	30	30	50	70	50	30	40	50
Acido Folico	colonna bifida	spina bifida	0	pregnancy	40	350	50	70	30	30	30	40	50	50
Alimentazione	dieta fertilità femminile	alimentazione e concepimento	1	preconception only	40	350	50	30	20	30	70	50	50	50
Malattie Croniche	esame glicemia in gravidanza	glicemia	0	pregnancy	70	350	110	70	20	20	40	30	30	30
Malattie Croniche	glicemia bassa gravidanza	glicemia bassa	0	pregnancy	50	350	40	30	20	40	70	50	90	10
Farmaci	magnesio in gravidanza controindicazioni	magnesio	0	pregnancy	40	350	110	40	40	30	30	30	30	40
Malattie Croniche	malattie gravidanza	malattie	0	pregnancy	40	350	30	40	20	40	70	50	50	50
Acido Folico	quali alimenti contengono acido folico	acido folico alimenti	0	pregnancy	40	350	40	40	50	20	50	50	70	30
Farmaci	quali medicine si possono prendere in gravidanza	farmaci	0	pregnancy	40	350	10	20	40	40	50	70	70	50
Alimentazione	si puo dimagrire in gravidanza	perdere peso	0	pregnancy	50	350	50	50	40	30	50	40	40	50
Malattie Infettive	streptococco b in gravidanza	streptococco	0	pregnancy	40	350	70	50	20	30	40	40	70	30
Acido Folico	acido folico come assumerlo	acido folico e modalità di assunzione	0	pregnancy	40	340	50	50	40	50	50	30	40	30
Diagnosi Prenatale	amniocentesi villocentesi	amniocentesi e villocentesi	0	pregnancy	40	340	40	50	50	20	40	40	50	50
Alimentazione	anoressia in gravidanza	anoressia	0	pregnancy	50	340	70	50	20	40	30	50	30	50
Sostanze Tossiche	creme corpo in gravidanza	creme	0	pregnancy	50	340	50	40	30	40	50	40	50	40
Alimentazione	dieta corretta in gravidanza	alimentazione	0	pregnancy	40	340	50	50	40	30	70	40	30	30
Alimentazione	dieta ipocalorica in gravidanza	perdere peso	0	pregnancy	40	340	20	30	40	40	70	40	50	50
Farmaci	farmaci consentiti in gravidanza	farmaci	0	pregnancy	40	340	30	30	50	40	50	40	50	50
Fumo	fumo in gravidanza danni	effetti del fumo	0	pregnancy	50	340	50	20	10	30	50	30	40	110
Farmaci	gravidanza e antibiotici	antibiotici	0	pregnancy	50	340	40	30	20	50	50	30	50	70
Farmaci	gravidanza e farmaci	farmaci	0	pregnancy	40	340	20	50	40	40	50	50	50	40
Alimentazione	gravidanza funghi	funghi	0	pregnancy	40	340	70	70	50	40	30	30	30	20
Fumo	ho fumato in gravidanza	effetti del fumo	0	pregnancy	40	340	70	40	30	30	70	20	50	30
Alimentazione	ipoglicemia gravidanza	ipoglicemia	0	pregnancy	50	340	50	40	30	30	40	70	50	30
Diagnosi Prenatale	test combinato in gravidanza	test combinato	0	pregnancy	40	340	40	20	20	20	30	110	70	30
MST	test hiv gravidanza	esame hiv	0	pregnancy	50	340	30	70	30	50	40	30	50	40
Diagnosi Prenatale	analisi prima della gravidanza	esame pre gravidanza	0	preconception only	50	330	50	30	30	10	50	70	50	40
Esercizio Fisico	attività fisica gravidanza	effetti o possibilità di fare sport	0	pregnancy	40	330	140	30	20	20	40	20	30	30
Alcol	bere alcol in gravidanza	alcol	0	pregnancy	50	330	40	30	30	50	70	20	40	50
Sostanze Tossiche	crema corpo gravidanza	creme	0	pregnancy	40	330	30	30	30	40	40	40	70	50
Alimentazione	dieta in gravidanza ricette	alimentazione	0	pregnancy	30	330	90	40	10	10	70	70	30	10
Alimentazione	dieta x gravidanza	alimentazione	0	pregnancy	40	330	40	30	30	50	50	40	40	50
Diagnosi Prenatale	esame dna feto	dna fetale	0	pregnancy	30	330	10	20	10	10	50	50	110	70
Malattie Croniche	glicemia basale in gravidanza	glicemia	0	pregnancy	40	330	30	20	30	10	70	70	50	50
Malattie Infettive	gravidanza e varicella	VZV varicela e zoster	0	pregnancy	40	330	10	20	20	50	50	40	70	70
Malattie Infettive	infezioni vaginali gravidanza	inf vaginali	0	pregnancy	50	330	40	50	40	40	40	40	30	50
Malattie Croniche	lupus in gravidanza	lupus	0	pregnancy	50	330	50	30	40	40	50	40	30	50
Alimentazione	mangiare olive in gravidanza	olive e olio	0	pregnancy	40	330	40	40	50	30	50	40	40	40
Alimentazione	pesce crudo gravidanza	pesce crudo	0	pregnancy	40	330	90	30	20	30	50	40	30	40
Acido Folico	quanto acido folico assumere in gravidanza	acido folico e modalità di assunzione	0	pregnancy	30	330	40	40	50	10	20	20	40	110
Sostanze Tossiche	radiazioni in gravidanza	radiazioni	0	pregnancy	40	330	50	40	30	50	30	30	50	50
Malattie Croniche	rinite allergica in gravidanza	allergia	0	pregnancy	50	330	20	20	20	20	20	50	90	90
Malattie Croniche	tiroidite in gravidanza	tiroidite	0	pregnancy	40	330	50	30	40	40	50	50	40	30
Diagnosi Prenatale	translucenza nucale e duo test	test combinato	0	pregnancy	40	330	70	50	40	40	40	30	40	20
Vaccini	vaccini in gravidanza	vaccinazioni	0	pregnancy	40	330	40	40	40	30	30	70	30	50
Alimentazione	alimentazione vegana in gravidanza	dieta vegana	0	pregnancy	40	320	30	20	30	10	30	20	110	70
Alimentazione	alimenti che non si possono mangiare in gravidanza	alimentazione da evitare	0	pregnancy	40	320	30	30	40	40	50	50	50	30
Diagnosi Prenatale	amniocentesi bologna	amniocentesi	0	pregnancy	40	320	50	140	10	10	30	20	40	20
Alimentazione	cibi che aiutano la fertilità	alimentazione e concepimento	1	preconception only	40	320	40	50	50	30	40	30	50	30
Alimentazione	cibi ricchi di ferro in gravidanza	alimenti con ferro	0	pregnancy	40	320	40	50	50	30	30	40	30	50
Alimentazione	dieta della fertilità	alimentazione e concepimento	1	preconception only	40	320	40	40	30	30	40	40	50	50
Alimentazione	dieta sana in gravidanza	alimentazione	0	pregnancy	40	320	30	40	30	20	50	30	50	70
Malattie Croniche	esami tiroide in gravidanza	tiroide	0	pregnancy	40	320	40	40	30	30	30	50	50	50
Vaccini	gravidanza dopo vaccino rosolia	rosolia prima della gravidanza	0	preconception only	40	320	30	40	50	40	30	30	50	50
Fumo	gravidanza fumo	fumare in gravidanza	0	pregnancy	50	320	50	50	30	30	50	40	30	40
Fumo	si può fumare in gravidanza	fumare in gravidanza	0	pregnancy	40	320	30	40	40	20	40	50	50	50
Esercizio Fisico	sport consigliati in gravidanza	effetti o possibilità di fare sport	0	pregnancy	40	320	50	20	50	30	70	40	40	20
Malattie Croniche	tiroidite di hashimoto in gravidanza	tiroidite	0	pregnancy	30	320	30	40	30	10	70	40	70	30
Vaccini	vaccino in gravidanza	vaccinazioni	0	pregnancy	30	320	20	70	110	40	30	20	10	20
Alcol	vino e gravidanza	vino	0	pregnancy	40	320	40	50	50	40	30	30	40	40
Acido Folico	acido folico a cosa serve prima della gravidanza	acido folico prima della gravidanza	0	preconception only	30	310	20	40	20	20	50	40	70	50
Acido Folico	acido folico per gravidanza	acido folico farmaci	0	pregnancy	40	310	30	40	40	20	50	30	50	50
Alimentazione	alimentazione in gravidanza tabella	alimentazione	0	pregnancy	40	310	20	30	70	110	40	20	10	10
Alimentazione	cibo e gravidanza	alimentazione	0	pregnancy	40	310	40	40	50	40	50	40	30	20
Alimentazione	dieta per perdere peso in gravidanza	perdere peso	0	pregnancy	30	310	40	50	30	20	50	40	40	40
Acido Folico	dosaggio acido folico in gravidanza	acido folico e modalità di assunzione	0	pregnancy	40	310	50	30	40	50	50	40	30	20
Diagnosi Prenatale	esami pre concepimento	esame pre gravidanza	0	preconception only	30	310	20	20	40	20	70	30	40	70
Esercizio Fisico	esercizi yoga gravidanza	yoga	0	pregnancy	40	310	50	70	70	20	20	20	30	30
Acido Folico	folina capsule	acido folico farmaci	0	pregnancy	40	310	40	50	40	30	40	30	40	40
Esercizio Fisico	ginnastica per donne incinta	esercizi specifici per la gravidanza	0	pregnancy	30	310	10	10	30	70	90	70	20	10
Malattie Croniche	gravidanza tiroide	tiroide	0	pregnancy	40	310	40	50	20	20	40	50	50	40
Malattie Infettive	herpes simplex gravidanza	herpes	0	pregnancy	40	310	50	40	30	30	40	50	40	30
Malattie Infettive	herpes sintomo di gravidanza	herpes	0	pregnancy	40	310	20	10	20	20	70	50	50	70
Alimentazione	integratori alimentari in gravidanza	integratori	0	pregnancy	40	310	30	50	30	40	50	30	30	50
Farmaci	paroxetina e gravidanza	paroxetina	0	pregnancy	40	310	40	50	20	30	50	40	50	30
Fumo	sigaretta elettronica e gravidanza	sigarette elettroniche	0	pregnancy	40	310	40	20	50	20	50	50	30	50
Malattie Croniche	tiroide e concepimento	tiroide e concepimento	1	preconception only	40	310	30	40	30	30	50	40	50	40
Malattie Croniche	valori della glicemia in gravidanza	glicemia	0	pregnancy	40	310	30	70	40	40	50	20	30	30
Acido Folico	acido folico e concepimento	acido folico per rimanere incinta	1	preconception only	30	300	30	40	30	30	40	40	50	40
Alimentazione	alimenti che contengono ferro in gravidanza	alimenti con ferro	0	pregnancy	40	300	30	20	20	10	70	40	40	70
Malattie Croniche	allergia gravidanza	allergia	0	pregnancy	40	300	20	20	10	10	30	30	70	110
Malattie Infettive	come curare la cistite in gravidanza	cistite	0	pregnancy	40	300	20	30	40	30	40	50	50	40
Sostanze Tossiche	creme depilatorie in gravidanza	creme depilatorie	0	pregnancy	50	300	20	20	30	40	50	50	50	40
Malattie Croniche	diabete in gravidanza rischi per il bambino	diabete	0	pregnancy	50	300	40	30	40	30	40	20	50	50
Alimentazione	dieta in gravidanza menù settimanale	alimentazione	0	pregnancy	20	300	0	0	10	0	40	70	70	110
Alimentazione	dieta per diabete gestazionale esempio	diabete e glicemia	0	pregnancy	30	300	30	30	40	50	50	30	30	40
Acido Folico	folina 5 mg gravidanza	acido folico e modalità di assunzione	0	pregnancy	50	300	50	10	10	10	30	50	70	70
Malattie Croniche	la pressione in gravidanza	ipertensione	0	pregnancy	40	300	30	40	40	30	50	40	40	30
Alimentazione	mangiare cozze in gravidanza	crostacei e molluschi	0	pregnancy	50	300	40	30	40	40	30	30	40	50
Sostanze Tossiche	quali creme usare in gravidanza	creme	0	pregnancy	40	300	30	50	40	40	40	20	40	40
Alimentazione	sale in gravidanza	salato	0	pregnancy	40	300	40	30	40	30	30	40	50	40
Farmaci	si puo prendere tachipirina in gravidanza	paracetamolo	0	pregnancy	30	300	20	30	30	40	70	30	40	40
Malattie Infettive	toxoplasma negativo in gravidanza	toxoplasmosi	0	pregnancy	30	300	40	0	70	30	30	40	50	40
Malattie Infettive	toxoplasmosi in gravidanza cibi da evitare	toxoplasmosi e alimentazione	0	pregnancy	40	300	50	20	20	30	50	20	90	20
Alimentazione	transaminasi alte in gravidanza cosa mangiare	transaminasi alte	0	pregnancy	40	300	30	30	50	30	40	20	70	30
Vaccini	vaccino varicella e gravidanza	varicella	0	pregnancy	40	300	70	70	70	10	20	10	20	30
Acido Folico	acido folico erboristeria	acido folico farmaci	0	pregnancy	40	290	50	30	30	20	50	40	30	40
Alcol	alcool gravidanza	alcol	0	pregnancy	40	290	40	30	30	40	50	40	30	30
Alimentazione	alimenti per rimanere incinta	alimentazione e concepimento	1	preconception only	30	290	50	30	40	20	50	30	30	40
Farmaci	antibiotici e concepimento	antibiotici e concepimento	1	preconception only	40	290	40	30	30	50	30	50	40	20
Alimentazione	calamari gravidanza	crostacei e molluschi	0	pregnancy	40	290	30	30	20	50	20	40	50	50
Sostanze Tossiche	cellulare in gravidanza	cellulare	0	pregnancy	40	290	40	30	30	30	40	40	30	50
Malattie Croniche	diabete gravidico sintomi	diabete gestazionale	0	pregnancy	30	290	50	50	40	20	40	30	30	30
Alimentazione	dieta prima della gravidanza	alimentazione prima della gravidanza	0	preconception only	40	290	50	20	30	40	40	30	40	40
Alimentazione	esempio dieta gravidanza	alimentazione	0	pregnancy	40	290	20	30	40	20	50	40	40	50
Esercizio Fisico	esercizi di respirazione in gravidanza	esercizi specifici per la gravidanza	0	pregnancy	40	290	40	70	20	20	30	30	40	40
Fumo	fumo e fertilità	fumo e concepimento	1	preconception only	40	290	50	40	30	30	40	30	40	30
Esercizio Fisico	ginnastica per donne in gravidanza	esercizi specifici per la gravidanza	0	pregnancy	30	290	40	50	30	10	50	10	90	10
Farmaci	gravidanza dopo chemioterapia	chemioterapia prima della gravidanza	0	preconception only	40	290	40	50	50	30	20	40	40	20
Malattie Croniche	gravidanza e pressione alta	ipertensione	0	pregnancy	40	290	20	30	40	30	40	40	50	40
Malattie Infettive	herpes in gravidanza rimedi	herpes	0	pregnancy	30	290	40	10	40	30	70	50	40	10
Malattie Infettive	herpes labiale e gravidanza	herpes	0	pregnancy	40	290	50	30	30	50	40	20	30	40
Malattie Infettive	infezione da citomegalovirus in gravidanza	cmv	0	pregnancy	30	290	30	40	40	40	40	40	30	30
Alimentazione	mangiare crostacei in gravidanza	crostacei e molluschi	0	pregnancy	40	290	40	30	30	50	50	20	30	40
Alimentazione	mangiare tonno in gravidanza	pesce	0	pregnancy	40	290	10	30	50	40	30	50	40	40
Diagnosi Prenatale	rischio villocentesi	villocentesi	0	pregnancy	40	290	30	40	40	20	40	40	30	50
Diagnosi Prenatale	test dna prenatale	consulenza genetica gravidanza	0	pregnancy	30	290	50	50	30	30	40	30	40	20
Malattie Croniche	tiroidite di hashimoto gravidanza	tiroidite	0	pregnancy	30	290	40	40	30	10	50	70	40	10
Acido Folico	acido folico serengrav	acido folico farmaci	0	pregnancy	40	280	30	30	30	40	40	40	50	20
Malattie Croniche	asma gravidanza	asma	0	pregnancy	40	280	30	30	30	30	30	30	50	50
Farmaci	che medicine si possono prendere in gravidanza	farmaci	0	pregnancy	30	280	30	50	50	20	40	10	40	40
Malattie Croniche	curva glicemica da carico in gravidanza	glicemia	0	pregnancy	40	280	140	10	10	30	40	10	20	20
Alimentazione	dieta donne incinte	alimentazione	0	pregnancy	30	280	40	30	50	50	70	20	10	10
Alimentazione	dieta vegana in gravidanza	dieta vegana	0	pregnancy	40	280	30	20	30	30	30	20	70	50
Malattie Infettive	dissenteria in gravidanza è pericolosa	diarrea e altri disturbi intestinali	0	pregnancy	30	280	30	40	30	40	30	30	30	50
Malattie Infettive	epatite b gravidanza	HBV	0	pregnancy	30	280	40	40	30	40	30	40	40	20
Malattie Infettive	epatite c gravidanza	HCV	0	pregnancy	30	280	40	30	30	50	30	30	40	30
Malattie Croniche	epilessia gravidanza	epilessia	0	pregnancy	30	280	30	30	40	20	40	30	40	50
Esercizio Fisico	esercizi in acqua in gravidanza	ginnastica acquatica	0	pregnancy	40	280	70	30	10	10	20	50	40	50
Farmaci	farmaci omeopatici in gravidanza	omeopatia	0	pregnancy	30	280	30	20	30	50	40	30	30	50
Alimentazione	gravidanza alimenti vietati	alimentazione da evitare	0	pregnancy	30	280	10	20	40	50	70	70	10	10
Alimentazione	l alimentazione in gravidanza	alimentazione	0	pregnancy	40	280	20	20	30	30	40	50	50	40
Alimentazione	pesce in gravidanza quale	pesce	0	pregnancy	40	280	20	30	50	50	50	40	30	10
MST	test hiv in gravidanza	esame hiv	0	pregnancy	40	280	40	30	30	30	50	30	30	40
Alimentazione	vitamina e gravidanza	integratori e concepimento	0	pregnancy	30	280	50	40	30	50	30	20	30	30
Acido Folico	a cosa serve l acido folico prima della gravidanza	acido folico prima della gravidanza	0	preconception only	30	270	40	50	40	10	40	30	30	30
Acido Folico	acido folico concepimento	acido folico per rimanere incinta	1	preconception only	40	270	30	50	40	10	50	30	40	20
Acido Folico	acido folico in farmacia	acido folico farmaci	0	pregnancy	40	270	30	40	30	20	40	50	20	40
Acido Folico	acido folico prima della gravidanza dosaggio	acido folico e modalità di assunzione	0	preconception only	30	270	40	30	20	20	40	50	30	40
Alimentazione	alimentazione e fertilità	alimentazione e concepimento	1	preconception only	30	270	40	30	30	20	30	20	50	50
Alimentazione	alimenti consentiti in gravidanza	alimentazione	0	pregnancy	30	270	30	40	30	40	40	30	30	30
Alimentazione	cibi consigliati gravidanza	alimentazione	0	pregnancy	40	270	10	20	50	70	30	10	10	70
Alimentazione	cibi gravidanza da evitare	alimentazione da evitare	0	pregnancy	30	270	40	30	20	30	30	30	40	50
Malattie Infettive	citomegalovirus in gravidanza conseguenze	cmv	0	pregnancy	50	270	30	40	40	40	20	30	30	40
Malattie Infettive	citomegalovirus in gravidanza valori	cmv	0	pregnancy	30	270	10	20	20	40	70	50	30	30
Acido Folico	compresse di acido folico	acido folico farmaci	0	pregnancy	30	270	40	50	50	20	30	20	40	20
Sostanze Tossiche	crema anticellulite gravidanza	crema anticellulite	0	pregnancy	50	270	20	10	10	10	50	50	70	50
Sostanze Tossiche	crema corpo in gravidanza	creme	0	pregnancy	30	270	40	20	40	30	30	30	40	40
Fumo	danni fumo in gravidanza	effetti del fumo	0	pregnancy	30	270	20	20	40	20	40	40	50	40
Malattie Croniche	diabete gestazionale e insulina	diabete gestazionale	0	pregnancy	70	270	20	20	30	30	30	40	50	50
Malattie Croniche	diabete mellito in gravidanza	diabete	0	pregnancy	40	270	20	40	30	30	50	30	30	40
Esercizio Fisico	esercizi addominali in gravidanza	esercizi specifici per la gravidanza	0	pregnancy	30	270	30	30	30	30	40	30	40	40
Farmaci	farmaci che si possono prendere in gravidanza	farmaci	0	pregnancy	30	270	10	20	50	90	30	30	20	20
Alimentazione	gravidanza alimenti da evitare	alimentazione da evitare	0	pregnancy	30	270	50	20	30	20	40	40	40	30
Alimentazione	i cibi da evitare in gravidanza	alimentazione da evitare	0	pregnancy	30	270	30	30	30	20	40	30	50	40
Malattie Infettive	infezioni gravidanza	mal infettive	0	pregnancy	30	270	50	50	30	20	40	20	40	20
Malattie Infettive	influenza o gravidanza	influenza	0	pregnancy	30	270	30	40	20	40	40	40	30	30
Malattie Croniche	ipertensione gravidica	eclampsia	0	pregnancy	40	270	30	30	40	30	40	30	30	40
Alimentazione	mangiare carciofi in gravidanza	ortaggi	0	pregnancy	20	270	10	10	30	20	40	40	70	50
Farmaci	medicine che si possono prendere in gravidanza	farmaci	0	pregnancy	30	270	30	30	40	40	40	40	30	20
Alimentazione	omega 3 e gravidanza	integratori	0	pregnancy	30	270	30	30	10	10	20	90	40	40
Diagnosi Prenatale	settimana amniocentesi	amniocentesi	0	pregnancy	40	270	40	40	20	20	40	30	50	30
Alimentazione	troppi dolci in gravidanza	dolci e gelati	0	pregnancy	30	270	30	30	20	40	50	30	30	40
Acido Folico	a cosa serve acido folico in gravidanza	a cosa serve acido folico	0	pregnancy	30	260	40	30	20	30	50	50	20	20
Acido Folico	acido folico per tutta la gravidanza	acido folico e modalità di assunzione	0	pregnancy	40	260	20	40	40	20	40	50	40	10
Alimentazione	alimentazione pre gravidanza	alimentazione prima della gravidanza	0	preconception only	30	260	50	40	20	20	40	30	40	20
Diagnosi Prenatale	analisi per la gravidanza	esami per la gravidanza	0	preconception only	30	260	20	40	40	40	20	20	40	40
Farmaci	antinfiammatori gravidanza	antinfiammatori	0	pregnancy	30	260	50	30	30	20	40	30	20	40
Malattie Infettive	citomegalovirus igg in gravidanza	cmv	0	pregnancy	40	260	50	30	30	30	30	30	30	30
Malattie Infettive	concepimento e febbre	febbre e concepimento	1	preconception only	30	260	20	10	20	40	30	40	50	50
Diagnosi Prenatale	diagnosi preimpianto costi	esami fecondazione artificiale	0	pregnancy	40	260	20	40	30	30	20	40	50	30
Alimentazione	dieta zona in gravidanza	dieta zona	0	pregnancy	30	260	40	30	30	30	30	40	30	30
Alimentazione	dolci gravidanza	dolci e gelati	0	pregnancy	30	260	30	30	40	30	30	40	40	20
Diagnosi Prenatale	duo test in gravidanza	duo test	0	pregnancy	40	260	30	40	40	30	30	20	30	40
Malattie Croniche	esame curva glicemica gravidanza	glicemia	0	pregnancy	30	260	20	20	40	20	90	50	10	10
Farmaci	farmaci da evitare in gravidanza	farmaci	0	pregnancy	30	260	30	20	30	30	40	40	50	20
Farmaci	farmaci e gravidanza aifa	farmaci	0	pregnancy	30	260	30	20	30	30	50	30	40	30
Farmaci	farmaci in gravidanza aifa	farmaci	0	pregnancy	40	260	20	40	40	40	40	50	10	20
Alimentazione	funghi in gravidanza controindicazioni	funghi	0	pregnancy	30	260	50	70	40	10	30	20	20	20
Alimentazione	gravidanza cibi vietati	alimentazione da evitare	0	pregnancy	30	260	20	30	40	30	10	30	50	50
Alimentazione	gravidanza e sovrappeso	controllo del peso	0	pregnancy	30	260	40	30	40	20	30	30	30	40
Alimentazione	in gravidanza cosa non mangiare	alimentazione da evitare	0	pregnancy	30	260	20	20	20	20	30	50	70	30
Alimentazione	integratore in gravidanza	integratori	0	pregnancy	30	260	30	30	30	20	40	40	30	40
Alimentazione	integratori per la gravidanza	integratori	0	pregnancy	30	260	30	30	30	10	40	40	50	30
Alimentazione	lista cibi da evitare in gravidanza	alimentazione da evitare	0	pregnancy	30	260	40	50	30	30	20	20	30	40
Alimentazione	mangiare banane in gravidanza	frutta	0	pregnancy	30	260	40	30	30	10	50	30	40	30
Alimentazione	mangiare uova in gravidanza	uova	0	pregnancy	40	260	30	30	30	30	40	40	30	30
Alimentazione	molluschi e crostacei in gravidanza	crostacei e molluschi	0	pregnancy	40	260	20	20	30	50	20	30	50	40
Malattie Croniche	pressione ideale in gravidanza	pressione ottimale	0	pregnancy	30	260	50	30	30	20	20	30	30	50
Farmaci	quali farmaci si possono prendere in gravidanza	farmaci	0	pregnancy	30	260	10	30	70	70	30	20	10	20
Malattie Croniche	risultati curva glicemica gravidanza	glicemia	0	pregnancy	30	260	20	20	10	10	30	50	50	70
Esercizio Fisico	sport e gravidanza primi mesi	effetti o possibilità di fare sport	0	pregnancy	30	260	40	40	30	20	40	30	30	30
Alimentazione	tamarine in gravidanza	frutta	0	pregnancy	40	260	70	30	30	10	50	20	30	20
Diagnosi Prenatale	test translucenza nucale	translucenza	0	pregnancy	30	260	20	20	40	20	40	50	40	30
Vaccini	vaccino antinfluenzale e gravidanza	anti influenzale	0	pregnancy	20	260	30	40	110	40	10	10	10	10
MST	vaginosi batterica in gravidanza	vaginosi	0	pregnancy	30	260	30	30	20	40	40	40	30	30
Alimentazione	alimentazione donne in gravidanza	alimentazione	0	pregnancy	30	250	30	50	40	10	10	50	40	20
Alimentazione	caffe decaffeinato in gravidanza	caffe decaffeinato	0	pregnancy	30	250	40	20	30	20	30	40	40	30
Alimentazione	cena in gravidanza	alimentazione	0	pregnancy	30	250	30	30	40	10	40	30	30	40
Diagnosi Prenatale	che cos è la translucenza nucale	translucenza	0	pregnancy	30	250	30	30	50	20	30	30	40	20
Alimentazione	cibi da evitare in gravidanza tabella	alimentazione da evitare	0	pregnancy	30	250	50	30	20	20	20	50	50	10
Malattie Infettive	citomegalovirus prima della gravidanza	cmv prima della gravidanza	0	preconception only	30	250	30	40	20	20	30	50	30	30
Alimentazione	cose da mangiare in gravidanza	alimentazione	0	pregnancy	30	250	20	30	20	30	50	40	30	30
Alimentazione	dieta in gravidanza menu settimanale	alimentazione	0	pregnancy	30	250	90	50	40	10	20	20	10	10
Alimentazione	dieta per la fertilità	alimentazione e concepimento	1	preconception only	30	250	20	20	30	20	30	30	50	50
Alimentazione	dieta prenatale	alimentazione	0	pregnancy	20	250	10	10	20	170	10	10	10	10
Diagnosi Prenatale	fibrosi cistica diagnosi prenatale	diagnosi fibrosi cistica	0	pregnancy	30	250	30	30	20	30	30	40	40	30
Droghe	fumare hashish in gravidanza	marjuana	0	pregnancy	30	250	40	50	20	20	30	30	30	30
Fumo	fumo e concepimento	fumo e concepimento	1	preconception only	30	250	30	30	30	20	40	30	30	40
Malattie Croniche	glicemia alta gravidanza	glicemia	0	pregnancy	30	250	30	30	20	40	50	30	30	20
Malattie Infettive	gravidanza citomegalovirus	cmv	0	pregnancy	30	250	30	30	30	50	30	30	30	20
Malattie Croniche	gravidanza diabete	diabete	0	pregnancy	30	250	30	30	30	20	40	20	50	30
Esercizio Fisico	gravidanza e attività fisica	effetti o possibilità di fare sport	0	pregnancy	30	250	30	30	40	20	50	30	30	20
Malattie Infettive	herpes labiale sintomo di gravidanza	herpes	0	pregnancy	30	250	30	20	40	30	20	40	40	30
Malattie Infettive	infezione da streptococco in gravidanza	streptococco	0	pregnancy	30	250	40	40	30	30	20	30	40	20
Malattie Infettive	influenza in gravidanza come curarla	influenza	0	pregnancy	30	250	50	40	10	30	40	30	30	20
Acido Folico	la folina	acido folico	0	pregnancy	30	250	30	40	30	20	20	50	30	30
Diagnosi Prenatale	la villocentesi	villocentesi	0	pregnancy	30	250	30	40	20	10	30	40	30	50
Alimentazione	pesce surgelato in gravidanza	pesce	0	pregnancy	30	250	40	30	30	20	40	20	30	40
Acido Folico	quando assumere l acido folico	acido folico e modalità di assunzione	0	preconception only	30	250	30	30	50	10	40	30	30	30
Sostanze Tossiche	radiografia e gravidanza	radiografie	0	pregnancy	30	250	40	30	40	20	30	30	40	20
Esercizio Fisico	sport gravidanza primo trimestre	effetti o possibilità di fare sport	0	pregnancy	30	250	50	20	30	10	50	20	40	30
Acido Folico	vitamina b9 negli alimenti	acido folico alimenti	0	pregnancy	30	250	30	30	70	50	40	10	10	10
Acido Folico	acido folico farmaco	acido folico farmaci	0	pregnancy	30	240	50	30	30	20	40	30	20	20
Alimentazione	acqua gravidanza	acqua	0	pregnancy	30	240	20	20	20	20	40	40	40	40
Alcol	alcol e gravidanza	alcol	0	pregnancy	40	240	90	40	20	20	20	10	20	20
Alimentazione	alimenti che si possono mangiare in gravidanza	alimentazione	0	pregnancy	30	240	20	20	40	20	40	30	40	30
Alimentazione	alimenti in gravidanza cosa mangiare	alimentazione	0	pregnancy	30	240	40	50	20	20	30	30	30	20
Acido Folico	alimenti ricchi acido folico	alimenti che contengono acido folico	0	pregnancy	30	240	30	30	40	20	30	30	30	30
Diagnosi Prenatale	amniocentesi cosa diagnostica	amniocentesi	0	pregnancy	30	240	20	50	40	30	70	10	10	10
Diagnosi Prenatale	amniocentesi quando farla settimana	amniocentesi	0	pregnancy	40	240	40	90	10	30	10	10	40	10
Alcol	birra e gravidanza	birra	0	pregnancy	30	240	30	30	20	30	30	30	30	40
Alimentazione	cibi che fanno bene in gravidanza	alimentazione	0	pregnancy	30	240	30	40	20	10	50	20	40	30
Malattie Infettive	cistite in gravidanza rimedi	cistite	0	pregnancy	30	240	20	20	10	20	90	40	20	20
Sostanze Tossiche	creme just in gravidanza	creme	0	pregnancy	30	240	30	10	30	20	50	30	40	30
Malattie Croniche	curva glicemica piatta in gravidanza	glicemia	0	pregnancy	30	240	40	50	30	50	20	10	30	10
Malattie Croniche	diabete gestazionale valori glicemia	diabete gestazionale	0	pregnancy	30	240	20	20	40	20	30	20	20	70
Alimentazione	dieta durante gravidanza	alimentazione	0	pregnancy	30	240	20	30	70	20	30	10	30	30
Malattie Infettive	epatite b e gravidanza	HBV	0	pregnancy	30	240	40	30	20	20	30	30	50	20
Acido Folico	farmaco folina	acido folico farmaci	0	pregnancy	30	240	20	40	30	20	30	30	30	40
Acido Folico	fino a quando prendere l acido folico in gravidanza	acido folico e modalità di assunzione	0	pregnancy	30	240	20	50	70	30	40	10	10	10
Acido Folico	folina farmaco	acido folico farmaci	0	pregnancy	30	240	30	40	30	20	30	30	40	20
Alimentazione	gravidanza cibo	alimentazione	0	pregnancy	30	240	30	30	20	30	20	40	40	30
Alimentazione	gravidanza e cibo	alimentazione	0	pregnancy	30	240	40	20	20	10	40	40	40	30
Malattie Infettive	herpes zoster e gravidanza	VZV varicela e zoster	0	pregnancy	30	240	40	30	30	30	20	30	30	30
Diagnosi Prenatale	mangiagalli diagnosi prenatale	centri di diagnosi	0	pregnancy	30	240	30	40	40	20	30	30	20	30
Alimentazione	mangiare mandorle in gravidanza	mandorle	0	pregnancy	30	240	30	10	20	30	50	30	50	20
Alimentazione	mangiare uva in gravidanza	frutta	0	pregnancy	30	240	90	50	20	40	10	10	10	10
Alimentazione	perdere peso gravidanza	perdere peso	0	pregnancy	30	240	30	30	30	10	20	40	40	40
Alimentazione	perdere peso in gravidanza dieta	perdere peso	0	pregnancy	30	240	50	40	30	30	40	20	10	20
Alimentazione	pesce affumicato in gravidanza	pesce	0	pregnancy	30	240	20	30	20	70	30	30	20	20
Alimentazione	pesci da evitare in gravidanza	pesce	0	pregnancy	30	240	20	30	20	30	30	40	30	40
Farmaci	posso prendere la tachipirina in gravidanza	paracetamolo	0	pregnancy	30	240	40	10	30	40	30	40	30	20
Malattie Croniche	pressione alta gravidanza sintomi	ipertensione	0	pregnancy	30	240	20	20	20	50	40	30	30	30
Acido Folico	quale acido folico in gravidanza	acido folico farmaci	0	pregnancy	30	240	20	40	50	40	30	20	20	20
MST	sifilide gravidanza	sifilide	0	pregnancy	30	240	30	40	40	20	30	30	20	30
Fumo	smettere di fumare in gravidanza come fare	smettere di fumare	0	pregnancy	30	240	10	30	20	20	50	30	40	40
Alimentazione	alimenti che aumentano la fertilità femminile	alimentazione e concepimento	1	preconception only	20	230	40	30	20	20	50	30	30	10
Farmaci	antidepressivi gravidanza	antidepressivi	0	pregnancy	30	230	40	30	20	30	40	30	20	20
Alimentazione	cibo in gravidanza da evitare	alimentazione da evitare	0	pregnancy	30	230	30	30	20	40	30	30	30	20
Acido Folico	coda bifida	spina bifida	0	pregnancy	40	230	20	40	30	10	20	30	40	40
Malattie Infettive	costo esame toxoplasmosi	toxoplasmosi	0	pregnancy	30	230	20	10	40	20	40	10	50	40
Malattie Croniche	diabete da gravidanza	diabete gestazionale	0	pregnancy	30	230	40	30	30	30	30	20	30	20
Malattie Croniche	diabete in gravidanza valori	diabete	0	pregnancy	30	230	10	50	90	10	20	10	30	10
Alimentazione	dieta concepimento	alimentazione e concepimento	1	preconception only	30	230	30	20	20	10	50	30	40	30
Alimentazione	dieta per glicemia alta in gravidanza	diabete e glicemia	0	pregnancy	30	230	20	20	30	20	40	20	50	30
Malattie Infettive	epatite gravidanza	epatite	0	pregnancy	30	230	30	30	20	30	50	30	20	20
Esercizio Fisico	esercizi pilates in gravidanza	pilates	0	pregnancy	20	230	30	40	20	10	40	50	20	20
Alcol	gravidanza e alcol	alcol	0	pregnancy	30	230	20	20	20	30	50	30	30	30
Malattie Croniche	gravidanza pressione	ipertensione	0	pregnancy	30	230	30	30	30	20	20	30	40	30
Malattie Infettive	herpes inizio gravidanza	herpes	0	pregnancy	30	230	20	20	30	40	30	30	30	30
Alimentazione	in gravidanza cosa mangiare	alimentazione	0	pregnancy	30	230	20	20	20	20	50	50	10	40
Alimentazione	integratori per favorire il concepimento	integratori e concepimento	1	preconception only	30	230	40	30	50	20	30	20	20	20
Malattie Croniche	ipotiroidismo e concepimento	ipotiroidismo e concepimento	1	preconception only	30	230	20	30	40	10	20	30	40	40
Acido Folico	l acido folico aiuta a restare incinta	acido folico per rimanere incinta	1	preconception only	20	230	20	10	70	20	40	50	10	10
Alimentazione	mangiare arance in gravidanza	frutta	0	pregnancy	20	230	10	10	20	50	50	40	30	20
Alimentazione	mangiare maionese in gravidanza	maionese	0	pregnancy	30	230	20	30	40	30	30	20	30	30
Alimentazione	mangiare salumi in gravidanza	salumi	0	pregnancy	20	230	20	30	30	30	30	30	30	30
Alimentazione	pesce persico in gravidanza	pesce	0	pregnancy	30	230	30	30	20	20	30	30	40	30
Farmaci	quali farmaci in gravidanza	farmaci	0	pregnancy	20	230	20	50	10	10	20	20	50	50
Alimentazione	regime alimentare in gravidanza	alimentazione	0	pregnancy	30	230	20	50	20	30	40	20	30	20
Alcol	si può bere il vino in gravidanza	vino	0	pregnancy	20	230	30	40	20	30	40	30	30	10
Alimentazione	si può fare la dieta in gravidanza	perdere peso	0	pregnancy	30	230	50	30	20	10	50	20	30	20
Esercizio Fisico	sport durante la gravidanza	effetti o possibilità di fare sport	0	pregnancy	30	230	40	30	40	10	20	30	30	30
Esercizio Fisico	sport e concepimento	sport e concepimento	1	preconception only	30	230	40	30	30	10	30	30	30	30
Diagnosi Prenatale	test genetici prenatali	consulenza genetica gravidanza	0	pregnancy	30	230	20	10	20	30	50	40	50	10
Sostanze Tossiche	tinture capelli gravidanza	colore capelli	0	pregnancy	20	230	10	20	20	10	70	50	30	20
Vaccini	vaccinazioni in gravidanza	vaccinazioni	0	pregnancy	30	230	30	30	30	10	20	70	20	20
Vaccini	vaccino rosolia in gravidanza	rosolia	0	pregnancy	30	230	20	20	40	20	50	30	40	10
Acido Folico	acido folico quanto prima	acido folico e modalità di assunzione	0	preconception only	30	220	20	10	30	20	50	50	30	10
Alimentazione	alimentazione fertilità	alimentazione e concepimento	1	preconception only	30	220	50	40	20	10	20	20	30	30
Malattie Croniche	allergia e gravidanza	allergia	0	pregnancy	30	220	30	20	10	10	10	20	30	90
Diagnosi Prenatale	analisi preimpianto	esami fecondazione artificiale	0	pregnancy	30	220	20	40	20	20	30	10	30	50
Alimentazione	anemia in gravidanza cosa mangiare	cibi per anemia	0	pregnancy	30	220	20	40	20	20	30	20	40	30
Farmaci	benzodiazepine e gravidanza	benzodiazepine	0	pregnancy	30	220	20	70	20	30	20	10	20	30
Droghe	canne in gravidanza	marjuana	0	pregnancy	30	220	30	10	30	40	30	30	20	30
Alimentazione	cioccolato e gravidanza	cacao e ciocccolato	0	pregnancy	20	220	20	30	20	20	30	20	40	40
Malattie Infettive	cistite in gravidanza monuril	cistite	0	pregnancy	40	220	10	20	10	50	40	20	30	40
Acido Folico	cos è l acido folico a cosa serve	a cosa serve acido folico	0	pregnancy	20	220	30	30	30	10	30	30	40	20
Acido Folico	cose l acido folico	acido folico	0	pregnancy	30	220	30	30	30	20	40	20	30	20
Sostanze Tossiche	cosmetici gravidanza	cosmetici	0	pregnancy	30	220	30	20	20	30	20	20	30	50
Sostanze Tossiche	crema per gravidanza	creme	0	pregnancy	30	220	30	20	20	20	40	20	40	30
Malattie Croniche	diabete gravidico dieta	dieta per diabete gestazionale	0	pregnancy	20	220	10	10	20	30	50	50	20	30
Malattie Croniche	diabete in gravidanza linee guida	diabete	0	pregnancy	30	220	10	90	50	10	10	20	10	20
Alimentazione	dieta ideale in gravidanza	alimentazione	0	pregnancy	30	220	30	30	30	20	30	10	40	30
Alimentazione	dieta per concepire una femmina	alimentazione e concepimento	1	preconception only	30	220	70	50	20	10	10	10	10	40
Alimentazione	dieta per fertilità	alimentazione e concepimento	1	preconception only	20	220	40	20	30	20	30	10	30	40
Alimentazione	dieta vegetariana gravidanza	dieta vegetariana	0	pregnancy	20	220	40	20	20	10	20	30	40	40
Acido Folico	folico compresse	acido folico farmaci	0	pregnancy	30	220	70	30	10	10	30	20	30	20
Fumo	fumare durante la gravidanza	fumare in gravidanza	0	pregnancy	30	220	20	20	30	30	30	20	40	30
Fumo	fumare gravidanza	fumare in gravidanza	0	pregnancy	30	220	30	10	20	20	30	30	40	40
Alimentazione	gelati confezionati in gravidanza	dolci e gelati	0	pregnancy	30	220	30	10	10	10	10	30	50	70
Malattie Croniche	glicemia alta in gravidanza cosa mangiare	glicemia	0	pregnancy	20	220	10	10	20	20	50	40	40	30
Alimentazione	gravidanza alimentazione cibi da evitare	alimentazione da evitare	0	pregnancy	30	220	30	20	40	30	30	20	30	20
Malattie Infettive	gravidanza varicella	VZV varicela e zoster	0	pregnancy	40	220	10	10	30	20	40	30	30	50
Malattie Infettive	herpes sintomo gravidanza	herpes	0	pregnancy	30	220	30	40	50	40	20	20	10	10
Malattie Croniche	infarto in gravidanza	infarto	0	pregnancy	30	220	20	30	20	30	40	20	30	30
Malattie Infettive	influenza intestinale in gravidanza è pericolosa	diarrea e altri disturbi intestinali	0	pregnancy	20	220	10	0	0	0	90	40	40	40
Malattie Croniche	ipotiroidismo in gravidanza conseguenze	ipotiroidismo	0	pregnancy	20	220	20	0	0	0	50	50	70	30
Droghe	marijuana gravidanza	marjuana	0	pregnancy	30	220	30	30	20	20	40	20	30	30
Malattie Croniche	pressione sanguigna in gravidanza	pressione ottimale	0	pregnancy	30	220	30	20	20	20	40	40	30	20
Farmaci	radioterapia gravidanza	radioterapia	0	pregnancy	30	220	30	20	30	30	30	30	20	30
Malattie Infettive	rosolia igg in gravidanza	rosolia	0	pregnancy	20	220	10	30	30	10	10	30	90	10
Malattie Infettive	streptococco in gravidanza cause	streptococco	0	pregnancy	30	220	40	10	10	30	90	20	10	10
Malattie Croniche	tiroidite autoimmune gravidanza	tiroidite	0	pregnancy	30	220	20	40	30	20	20	20	30	40
Malattie Infettive	virus pericolosi in gravidanza	mal infettive	0	pregnancy	30	220	30	10	20	30	40	40	30	20
Esercizio Fisico	yoga in gravidanza video	yoga	0	pregnancy	20	220	10	30	30	30	40	30	20	30
Diagnosi Prenatale	a quale settimana si fa l amniocentesi	amniocentesi	0	pregnancy	30	210	30	30	20	20	10	30	30	40
Alimentazione	alimentazione donna incinta	alimentazione	0	pregnancy	30	210	10	30	40	20	40	30	30	10
Alimentazione	alimentazione donne incinte	alimentazione	0	pregnancy	20	210	10	10	30	30	50	30	30	20
Alimentazione	alimentazione in gravidanza primi mesi	alimentazione	0	pregnancy	20	210	10	50	110	10	10	10	0	10
Alimentazione	alimenti in gravidanza tabella	alimentazione	0	pregnancy	30	210	10	20	10	40	40	20	30	40
Alimentazione	anoressia gravidanza	anoressia	0	pregnancy	30	210	30	20	20	30	20	30	40	20
Farmaci	antidolorifico gravidanza	antidolorifici	0	pregnancy	20	210	20	20	30	30	40	20	30	20
Malattie Infettive	bresaola in gravidanza toxoplasmosi	toxoplasmosi e alimentazione	0	pregnancy	20	210	40	0	0	0	0	0	140	30
Alimentazione	calorie giornaliere in gravidanza	alimentazione	0	pregnancy	30	210	30	10	20	10	50	40	30	20
Farmaci	collirio antibiotico in gravidanza	antibiotici	0	pregnancy	20	210	10	20	20	20	40	40	30	30
Malattie Croniche	curva glicemica gravidanza parametri	glicemia	0	pregnancy	20	210	10	10	10	30	70	50	20	10
Malattie Croniche	diabete tipo 1 e gravidanza	diabete	0	pregnancy	30	210	20	30	20	20	30	40	30	20
Alimentazione	dieta iperproteica in gravidanza	iperproteica	0	pregnancy	30	210	20	40	20	10	40	20	30	30
Malattie Croniche	dieta per gestosi in gravidanza	dieta per gestosi	0	pregnancy	30	210	20	40	20	10	10	30	40	40
Alimentazione	dieta per gestosi in gravidanza	preeclampsia	0	pregnancy	30	210	20	40	20	10	10	30	40	40
Diagnosi Prenatale	duotest e tritest	duo test e tri test	0	pregnancy	30	210	50	40	10	20	20	20	30	20
Alimentazione	esempi di dieta in gravidanza	alimentazione	0	pregnancy	20	210	30	30	30	20	40	30	20	10
Farmaci	farmaci antinausea in gravidanza	antinausea	0	pregnancy	20	210	30	30	30	30	20	30	30	10
Farmaci	farmaci che si possono usare in gravidanza	farmaci	0	pregnancy	20	210	20	20	40	20	40	20	10	40
Farmaci	farmaci e gravidanza pdf	farmaci	0	pregnancy	20	210	20	20	30	20	20	20	30	50
Esercizio Fisico	ginnastica prenatale	esercizi specifici per la gravidanza	0	pregnancy	20	210	20	20	10	30	30	40	50	10
Acido Folico	gravidanza e acido folico	acido folico durante la gravidanza	0	pregnancy	30	210	20	40	30	20	30	10	30	30
Farmaci	gravidanza e antidepressivi	antidepressivi	0	pregnancy	30	210	30	20	30	30	40	20	30	10
Malattie Infettive	gravidanza rosolia	rosolia	0	pregnancy	20	210	20	20	20	20	40	20	40	30
Alimentazione	gravidanza sovrappeso	controllo del peso	0	pregnancy	30	210	20	20	20	30	50	20	20	30
Alimentazione	gravidanza toxoplasmosi cibi da evitare	toxoplasmosi e alimenti	0	pregnancy	30	210	30	40	30	40	30	20	10	10
Malattie Infettive	gravidanza toxoplasmosi cibi da evitare	toxoplasmosi e alimentazione	0	pregnancy	30	210	30	40	30	40	30	20	10	10
Malattie Infettive	influenza in gravidanza rischi	influenza	0	pregnancy	20	210	20	70	20	20	20	40	10	10
Malattie Infettive	malattie infettive pericolose in gravidanza	mal infettive	0	pregnancy	30	210	20	20	20	50	30	30	30	10
Alimentazione	mangiare gravidanza	alimentazione	0	pregnancy	30	210	20	20	40	20	30	20	30	30
Droghe	mariuana in gravidanza	marjuana	0	pregnancy	30	210	20	20	10	20	40	30	30	40
Alimentazione	menu tipo in gravidanza	alimentazione	0	pregnancy	20	210	30	20	10	30	50	20	40	10
Droghe	metadone in gravidanza	metadone	0	pregnancy	30	210	10	40	30	20	40	20	20	30
Alimentazione	perdere chili in gravidanza	perdere peso	0	pregnancy	30	210	20	20	10	20	50	30	40	20
Malattie Croniche	pressione arteriosa gravidanza	ipertensione	0	pregnancy	30	210	20	20	30	40	30	20	20	30
Farmaci	quali antidolorifici in gravidanza	antidolorifici	0	pregnancy	30	210	30	30	30	10	10	20	30	50
Esercizio Fisico	quali sport in gravidanza	effetti o possibilità di fare sport	0	pregnancy	20	210	50	20	10	20	50	40	10	10
Diagnosi Prenatale	quando amniocentesi	amniocentesi	0	pregnancy	30	210	40	30	20	10	40	20	30	20
Acido Folico	quando prendere l acido folico in gravidanza	acido folico e modalità di assunzione	0	pregnancy	30	210	30	20	30	30	30	30	20	20
Farmaci	raggi x gravidanza	radiografie	0	pregnancy	20	210	30	20	10	20	50	30	40	10
Malattie Croniche	tiroidite hashimoto gravidanza	tiroidite	0	pregnancy	20	210	30	10	40	20	20	40	40	10
Vaccini	vaccinare contro il tetano	tetano		pregnancy	30	210	30	20	20	10	30	30	30	40
Malattie Infettive	virus gravidanza	mal infettive	0	pregnancy	30	210	30	20	30	20	30	20	30	30
Acido Folico	acido folico per restare incinta	acido folico per rimanere incinta	1	preconception only	20	200	50	40	20	10	20	10	40	10
Acido Folico	acido folico prima del concepimento	acido folico prima della gravidanza	0	preconception only	20	200	10	50	20	20	20	30	20	30
Acido Folico	acido folico serve per rimanere incinta	acido folico per rimanere incinta	1	preconception only	20	200	40	30	30	30	20	10	30	10
Alimentazione	alimentazione in gravidanza ministero della salute	alimentazione	0	pregnancy	20	200	10	10	10	10	70	70	10	10
Alimentazione	alimenti che aumentano la fertilità	alimentazione e concepimento	1	preconception only	20	200	20	30	10	20	20	30	30	40
Alimentazione	alimenti che fanno bene in gravidanza	alimentazione	0	pregnancy	20	200	20	20	40	10	30	20	30	30
Alimentazione	alimenti che favoriscono il concepimento	alimentazione e concepimento	1	preconception only	20	200	30	20	20	30	20	30	20	30
Alimentazione	alimenti fertilità	alimentazione e concepimento	1	preconception only	20	200	40	20	40	10	20	10	30	30
Diagnosi Prenatale	analisi pre concepimento	esame pre gravidanza	0	preconception only	20	200	70	20	20	10	30	20	20	10
Farmaci	antidolorifici gravidanza	antidolorifici	0	pregnancy	30	200	20	30	30	20	30	10	30	30
Malattie Croniche	asportazione tiroide e gravidanza	tiroide	0	pregnancy	30	200	30	30	30	30	30	20	20	10
Alimentazione	cacao in gravidanza	cacao e ciocccolato	0	pregnancy	20	200	20	20	30	40	30	20	30	10
Droghe	cannabis e gravidanza	marjuana	0	pregnancy	20	200	10	20	20	20	30	30	40	30
Alimentazione	cibi che favoriscono la gravidanza	alimentazione e concepimento	1	preconception only	20	200	30	20	10	20	50	40	20	10
Alimentazione	cibi da evitare in gravidanza lista	alimentazione da evitare	0	pregnancy	30	200	30	30	0	10	20	10	50	50
Diagnosi Prenatale	consulenza genetica preconcezionale	consulenza genetica preconcezionale	0	preconception only	20	200	10	30	10	10	40	50	20	30
Alimentazione	cose che non si possono mangiare in gravidanza	alimentazione da evitare	0	pregnancy	20	200	20	20	10	30	30	30	30	30
Sostanze Tossiche	creme viso gravidanza	creme	0	pregnancy	20	200	20	20	10	20	30	30	40	30
Malattie Croniche	curva glicemica 75 gr in gravidanza	glicemia	0	pregnancy	20	200	70	10	10	10	10	20	30	40
Alimentazione	dieta consigliata in gravidanza	alimentazione	0	pregnancy	30	200	30	20	20	20	40	10	40	20
Alimentazione	dieta dukan gravidanza	dieta dukan	0	pregnancy	30	200	40	20	10	20	40	40	20	10
Alimentazione	dieta per la fertilità femminile	alimentazione e concepimento	1	preconception only	30	200	70	50	20	10	10	10	10	20
Alimentazione	dieta settimanale gravidanza	alimentazione	0	pregnancy	20	200	20	20	20	40	30	30	20	20
Alimentazione	diete per donne in gravidanza	diete in gravidanza	0	pregnancy	30	200	30	40	20	10	30	20	30	20
Diagnosi Prenatale	esenzione amniocentesi	amniocentesi	0	pregnancy	30	200	30	20	10	10	30	40	30	30
Malattie Infettive	febbre e concepimento	febbre e concepimento	1	preconception only	20	200	10	10	20	30	40	40	40	10
Fumo	fumare in gravidanza conseguenze	effetti del fumo	0	pregnancy	10	200	10	30	110	10	10	10	10	10
Malattie Infettive	gatti in gravidanza toxoplasmosi	toxoplasmosi e animali	0	pregnancy	20	200	10	10	20	40	50	20	30	20
Diagnosi Prenatale	immagini di ecografie in gravidanza	ecografia in gravidanza	0	pregnancy	20	200	30	40	30	10	30	20	30	10
Malattie Infettive	influenza inizio gravidanza	influenza	0	pregnancy	20	200	20	20	20	30	50	30	20	10
Alimentazione	mangiare salsiccia in gravidanza	carne	0	pregnancy	20	200	30	50	50	20	10	10	10	20
Alimentazione	menu settimanale gravidanza	alimentazione	0	pregnancy	20	200	20	30	20	20	20	20	40	30
Alimentazione	nutrizionista in gravidanza	dietologo	0	pregnancy	20	200	30	20	20	10	30	30	30	30
Farmaci	paroxetina gravidanza	paroxetina	0	pregnancy	30	200	20	20	10	20	40	30	20	40
Acido Folico	quanto costa acido folico	acido folico prezzo	0	pregnancy	20	200	10	30	30	10	30	30	40	20
Malattie Infettive	rimedi naturali cistite in gravidanza	cistite	0	pregnancy	20	200	10	10	20	30	30	40	30	30
Malattie Infettive	streptococco gruppo a in gravidanza	streptococco	0	pregnancy	30	200	10	20	20	40	20	30	30	30
Farmaci	tachifludec e gravidanza	paracetamolo	0	pregnancy	20	200	10	20	50	20	30	30	20	20
Diagnosi Prenatale	test dna gravidanza	consulenza genetica gravidanza	0	pregnancy	20	200	20	20	10	20	20	30	40	40
Malattie Croniche	tiroide e infertilità	tiroide e concepimento	1	preconception only	20	200	30	30	30	10	30	30	20	20
Malattie Croniche	tiroide hashimoto gravidanza	tiroidite	0	pregnancy	20	200	30	20	20	10	30	40	40	10
Malattie Infettive	toxo gravidanza	toxoplasmosi	0	pregnancy	20	200	20	20	20	30	30	30	30	20
Malattie Infettive	toxoplasmosi negativa in gravidanza	toxoplasmosi	0	pregnancy	20	200	40	0	0	0	0	0	110	50
Diagnosi Prenatale	translucenza nucale settimana	translucenza	0	pregnancy	30	200	10	10	30	10	20	30	40	50
Malattie Croniche	valori diabete in gravidanza	diabete	0	pregnancy	30	200	20	30	40	10	20	20	40	20
Esercizio Fisico	yoga e fertilità	yoga e concepimento	1	preconception only	20	200	20	30	40	20	20	40	20	10
Acido Folico	acido folico proprieta	acido folico	0	pregnancy	20	190	30	20	30	20	20	20	40	10
Alimentazione	alimentazione da seguire in gravidanza	alimentazione	0	pregnancy	20	190	40	20	10	10	30	40	20	20
Alimentazione	alimentazione gravidanza primi mesi	alimentazione	0	pregnancy	20	190	40	20	30	10	10	20	30	30
Diagnosi Prenatale	amniocentesi rischio	amniocentesi	0	pregnancy	30	190	30	20	20	20	30	20	20	30
Malattie Croniche	artrite reumatoide in gravidanza	artrite	0	pregnancy	20	190	30	20	30	20	30	30	10	20
MST	batteriuria gravidanza	batteriuria	0	pregnancy	30	190	20	20	30	10	30	20	30	30
Malattie Infettive	citomegalovirus negativo in gravidanza	cmv	0	pregnancy	20	190	30	40	30	20	40	10	10	10
MST	concepimento e candida	candida e concepimento	1	preconception only	20	190	40	20	10	20	30	20	40	10
Malattie Infettive	concepire con la febbre	febbre e concepimento	1	preconception only	20	190	10	10	10	20	40	40	40	20
Sostanze Tossiche	creme corpo gravidanza	creme	0	pregnancy	20	190	10	20	20	20	30	30	30	30
Alimentazione	crostacei e molluschi in gravidanza	crostacei e molluschi	0	pregnancy	30	190	20	20	30	40	20	20	20	20
Malattie Croniche	diabete gravidanza dieta	diabete	0	pregnancy	30	190	70	50	10	10	10	10	20	10
Alimentazione	dieta dukan e gravidanza	dieta dukan	0	pregnancy	30	190	40	20	20	10	30	30	20	20
Alimentazione	dieta gravidanza giorno per giorno	alimentazione	0	pregnancy	20	190	30	90	10	10	10	10	20	10
Alimentazione	dieta per concepire	alimentazione e concepimento	1	preconception only	20	190	10	20	20	10	30	40	40	20
Acido Folico	effetti indesiderati acido folico	acido folico effetti collaterali	0	pregnancy	20	190	20	30	10	20	40	20	30	20
Fumo	fumo in gravidanza rischi	effetti del fumo	0	pregnancy	30	190	20	20	40	20	40	20	10	20
Esercizio Fisico	ginnastica durante la gravidanza	esercizi specifici per la gravidanza	0	pregnancy	20	190	30	10	20	10	40	20	40	20
Malattie Croniche	gravidanza e ipertiroidismo	ipertiroidismo	0	pregnancy	30	190	40	10	20	20	30	20	30	20
Alimentazione	gravidanza obesità	obesità	0	pregnancy	20	190	20	30	30	30	30	20	20	10
Alimentazione	gravidanza pesce	pesce	0	pregnancy	30	190	20	20	30	20	20	30	30	20
Alcol	gravidanza vino	vino	0	pregnancy	20	190	10	20	30	20	30	20	20	40
Diagnosi Prenatale	indagini prenatali	diagnosi prenatale	0	pregnancy	20	190	20	20	20	20	20	30	40	20
Malattie Infettive	infezioni pericolose in gravidanza	mal infettive	0	pregnancy	20	190	40	20	30	10	20	20	30	20
Malattie Infettive	influenza e concepimento	influenza e concepimento	1	preconception only	20	190	10	20	20	20	40	40	20	20
Malattie Croniche	ipotiroidismo subclinico in gravidanza	ipotiroidismo	0	pregnancy	20	190	40	0	20	30	30	20	20	30
Alimentazione	maca per rimanere incinta	maca e concepimento	1	preconception only	30	190	20	20	20	20	20	20	40	30
Alimentazione	mangiare bene in gravidanza	alimentazione	0	pregnancy	20	190	20	20	30	20	20	30	30	20
Alimentazione	mangiare liquirizia in gravidanza	liquirizia	0	pregnancy	30	190	40	40	30	10	20	10	20	20
Alimentazione	mangiare mozzarella in gravidanza	latte e derivati	0	pregnancy	20	190	40	20	20	30	20	10	20	30
Droghe	marijuana e gravidanza	marjuana	0	pregnancy	20	190	20	30	20	20	30	20	20	30
Alimentazione	pesci in gravidanza	pesce	0	pregnancy	20	190	10	30	20	30	30	30	20	20
Esercizio Fisico	quale sport in gravidanza	effetti o possibilità di fare sport	0	pregnancy	20	190	30	20	20	10	20	40	30	20
Alcol	si può bere un bicchiere di vino in gravidanza	vino quanto	0	pregnancy	20	190	30	20	20	30	30	20	20	20
Esercizio Fisico	sport in gravidanza nei primi mesi	effetti o possibilità di fare sport	0	pregnancy	30	190	30	10	10	0	10	10	10	110
Diagnosi Prenatale	test del dna in gravidanza	consulenza genetica gravidanza	0	pregnancy	20	190	20	10	10	10	40	30	40	30
Diagnosi Prenatale	test di screening in gravidanza	screening in gravidanza	0	pregnancy	20	190	10	20	40	40	40	20	10	10
Malattie Croniche	tiroide fertilità	tiroide e concepimento	1	preconception only	20	190	30	20	20	30	10	30	30	20
Malattie Croniche	tiroide in gravidanza rischi	tiroide	0	pregnancy	20	190	50	0	0	50	40	10	30	10
Vaccini	vaccino influenza gravidanza	influenza	0	pregnancy	20	190	30	50	70	10	10	10	10	0
Vaccini	vaccino trivalente e gravidanza	trivalente	0	pregnancy	20	190	30	10	70	20	30	10	10	10
Alimentazione	vegetariana gravidanza	dieta vegetariana	0	pregnancy	20	190	10	20	30	20	20	20	30	40
Acido Folico	vitamina b9 acido folico	acido folico	0	pregnancy	30	190	20	20	20	20	50	30	20	10
Acido Folico	vitamina b9 proprietà	acido folico	0	pregnancy	30	190	40	10	10	10	90	10	10	10
Acido Folico	acido folico farmaci	acido folico farmaci	0	pregnancy	20	180	20	30	20	10	30	20	20	30
Malattie Croniche	alimentazione diabete gestazionale	dieta per diabete gestazionale	0	pregnancy	20	180	20	40	30	20	20	20	20	10
Alimentazione	alimentazione primi mesi gravidanza	alimentazione	0	pregnancy	30	180	20	20	20	10	10	40	40	20
Alimentazione	alimenti che aiutano la fertilità	alimentazione e concepimento	1	preconception only	20	180	10	20	30	20	40	20	30	10
Farmaci	antibiotici sicuri in gravidanza	antibiotici	0	pregnancy	20	180	10	10	20	40	20	20	30	30
Farmaci	antiepilettici in gravidanza	antiepilettici	0	pregnancy	20	180	10	10	20	20	30	50	20	20
Acido Folico	b9 vitamina	acido folico	0	pregnancy	30	180	10	20	20	10	40	20	40	20
Farmaci	benzodiazepine gravidanza	benzodiazepine	0	pregnancy	20	180	30	30	10	20	20	20	30	20
Farmaci	chemioterapia in gravidanza	chemioterapia	0	pregnancy	20	180	30	20	40	20	30	10	20	10
Alimentazione	cibi vietati gravidanza	alimentazione da evitare	0	pregnancy	20	180	20	20	20	30	30	20	20	20
Malattie Infettive	cistite gravidanza rimedi	cistite	0	pregnancy	20	180	10	10	10	10	10	50	50	30
Malattie Infettive	cistite gravidanza sintomi	cistite	0	pregnancy	20	180	10	10	10	50	50	20	10	20
Diagnosi Prenatale	diagnosi prenatale palermo	centri di diagnosi	0	pregnancy	20	180	30	30	20	10	30	20	20	20
Alimentazione	dieta da fare in gravidanza	alimentazione	0	pregnancy	20	180	20	10	20	20	30	40	20	20
Malattie Croniche	dieta ipoglicemica in gravidanza	glicemia	0	pregnancy	20	180	40	20	20	20	30	30	10	10
Alimentazione	dieta ipoglicemica in gravidanza	diabete	0	pregnancy	20	180	40	20	20	20	30	30	10	10
Alimentazione	dieta per fertilità femminile	alimentazione e concepimento	1	preconception only	20	180	20	20	20	10	50	20	20	20
Malattie Infettive	epatite e gravidanza	HEV	0	pregnancy	20	180	10	30	30	20	20	20	20	30
Acido Folico	folina 5	acido folico farmaci	0	pregnancy	30	180	30	10	20	20	30	20	20	30
Fumo	fumo in gravidanza forum	fumare in gravidanza	0	pregnancy	30	180	10	20	20	10	10	20	70	20
Alimentazione	giusta alimentazione in gravidanza	alimentazione	0	pregnancy	20	180	20	20	20	10	40	20	40	10
Acido Folico	gravidanza senza acido folico	gravidanza senza acido folico	0	pregnancy	10	180	30	20	20	10	30	30	20	20
Alimentazione	mangiare gelato in gravidanza	dolci e gelati	0	pregnancy	30	180	10	10	10	10	30	20	40	50
Alimentazione	mangiare insalata in gravidanza	ortaggi	0	pregnancy	20	180	20	20	20	20	30	20	30	20
Alimentazione	mangiare speck in gravidanza	salumi	0	pregnancy	20	180	10	30	30	10	20	30	30	20
Farmaci	medicinali gravidanza	farmaci	0	pregnancy	20	180	20	30	10	20	30	10	30	30
Farmaci	medicine gravidanza	farmaci	0	pregnancy	20	180	20	20	20	30	30	30	20	10
Alimentazione	obesità gravidanza	obesità	0	pregnancy	20	180	20	20	30	10	30	20	30	20
Malattie Croniche	pressione gravidanza valori	pressione ottimale	0	pregnancy	30	180	30	20	20	10	10	20	30	40
Malattie Infettive	rischio toxoplasmosi in gravidanza	toxoplasmosi	0	pregnancy	20	180	10	10	10	30	20	30	50	20
Farmaci	si puo prendere la tachipirina in gravidanza	paracetamolo	0	pregnancy	20	180	10	30	10	30	30	40	20	10
Malattie Infettive	streptococco a in gravidanza	streptococco	0	pregnancy	30	180	10	10	30	30	10	30	30	30
Malattie Infettive	toxoplasmosi gravidanza cane	toxoplasmosi e animali	0	pregnancy	10	180	10	0	70	20	10	10	30	30
Malattie Infettive	valori citomegalovirus in gravidanza	cmv	0	pregnancy	30	180	20	40	20	10	20	30	30	10
Malattie Croniche	valori normali glicemia in gravidanza	glicemia	0	pregnancy	30	180	20	20	30	20	20	40	10	20
Acido Folico	acido folico omeopatico	acido folico omeopatico	0	pregnancy	20	170	20	20	20	20	20	30	20	20
Alcol	alcol in gravidanza rischi	alcol rischi	0	pregnancy	20	170	20	40	30	20	10	20	10	20
Alimentazione	alimentazione giusta in gravidanza	alimentazione	0	pregnancy	20	170	30	10	20	10	20	20	30	30
Alimentazione	alimentazione tipo in gravidanza	alimentazione	0	pregnancy	20	170	20	20	30	40	20	10	10	20
Diagnosi Prenatale	amniocentesi gravidanza gemellare	amniocentesi	0	pregnancy	20	170	20	30	20	20	20	30	20	10
Farmaci	analgesici in gravidanza	antidolorifici	0	pregnancy	20	170	30	30	20	10	20	30	10	20
Malattie Croniche	artrite e gravidanza	artrite	0	pregnancy	20	170	20	30	20	20	10	20	30	20
Malattie Infettive	cistite in gravidanza rischi	cistite	0	pregnancy	20	170	10	20	20	20	30	10	20	40
Malattie Infettive	citomegalovirus igg alto in gravidanza	cmv	0	pregnancy	20	170	10	20	30	20	20	20	30	20
Sostanze Tossiche	cosmetici in gravidanza cosa evitare	cosmetici	0	pregnancy	20	170	20	10	10	10	30	30	30	30
Malattie Infettive	curare la cistite in gravidanza	cistite	0	pregnancy	20	170	20	10	30	20	40	10	30	10
Malattie Croniche	diabete gestazionale rischi per il feto	diabete gestazionale	0	pregnancy	20	170	10	10	30	30	20	30	20	20
Diagnosi Prenatale	diagnosi prenatale careggi	centri di diagnosi	0	pregnancy	30	170	30	10	10	10	30	30	20	30
Diagnosi Prenatale	diagnosi prenatale sindrome di down	diagnosi sindrome di down	0	pregnancy	20	170	20	30	20	20	20	20	20	20
Alimentazione	dimagrire prima di una gravidanza	alimentazione prima della gravidanza	0	preconception only	20	170	10	20	10	10	30	10	50	30
Droghe	droga in gravidanza	droghe	0	pregnancy	20	170	30	20	40	10	20	20	10	20
Diagnosi Prenatale	dual test in gravidanza	duo test	0	pregnancy	40	170	20	20	70	10	10	10	20	10
Diagnosi Prenatale	ecografia in gravidanza settimana per settimana	ecografia in gravidanza	0	pregnancy	20	170	30	30	10	10	40	20	20	10
Farmaci	farmaci pericolosi in gravidanza	farmaci	0	pregnancy	20	170	20	10	10	30	20	30	30	20
Farmaci	farmaci vietati in gravidanza	farmaci	0	pregnancy	20	170	10	20	20	20	30	20	30	20
Malattie Infettive	febbre concepimento	febbre e concepimento	1	preconception only	20	170	20	10	20	10	30	30	20	30
Malattie Infettive	febbre dopo concepimento	febbre e concepimento	1	preconception only	20	170	20	10	20	10	40	20	30	20
Esercizio Fisico	fitness gravidanza	effetti o possibilità di fare sport	0	pregnancy	20	170	40	20	10	20	10	20	20	30
Farmaci	gravidanza antibiotico	antibiotici	0	pregnancy	20	170	20	20	10	20	20	20	40	20
Alimentazione	gravidanza crostacei	crostacei e molluschi	0	pregnancy	20	170	20	10	10	40	20	30	20	20
MST	gravidanza hiv	hiv	0	pregnancy	20	170	10	20	20	20	30	30	10	30
Droghe	hashish in gravidanza	marjuana	0	pregnancy	30	170	40	20	30	20	20	10	20	10
Malattie Infettive	infezione da escherichia coli in gravidanza	diarrea e altri disturbi intestinali	0	pregnancy	20	170	20	20	20	20	20	20	20	30
Malattie Infettive	la cistite in gravidanza	cistite	0	pregnancy	20	170	20	20	10	30	30	10	30	20
Alimentazione	mangiare finocchi in gravidanza	ortaggi	0	pregnancy	20	170	10	30	30	30	20	20	20	10
Alimentazione	mangiare gorgonzola in gravidanza	latte e derivati	0	pregnancy	20	170	30	30	20	20	20	20	10	20
Alimentazione	mangiare salato in gravidanza	salato	0	pregnancy	20	170	20	20	20	20	10	30	20	30
Alimentazione	primi mesi di gravidanza cosa mangiare	alimentazione	0	pregnancy	20	170	10	20	10	20	30	20	30	30
Alimentazione	quali pesci mangiare in gravidanza	pesce	0	pregnancy	20	170	20	20	20	20	30	20	20	20
Diagnosi Prenatale	sca test gravidanza	sca test	0	pregnancy	20	170	40	10	10	10	40	30	20	10
Alimentazione	sono incinta cosa posso mangiare	alimentazione	0	pregnancy	20	170	10	20	20	30	40	10	20	20
Alimentazione	tabella cibi gravidanza	alimentazione	0	pregnancy	20	170	20	20	20	10	20	30	30	20
Diagnosi Prenatale	test afp gravidanza	test afp	0	pregnancy	30	170	20	10	10	20	30	30	20	30
Malattie Croniche	tiroide bassa in gravidanza	ipotiroidismo	0	pregnancy	20	170	20	20	30	10	20	20	30	20
Malattie Infettive	toxoplasma in gravidanza	toxoplasmosi	0	pregnancy	30	170	40	10	20	30	20	20	20	10
MST	vaginite e gravidanza	vaginite	0	pregnancy	20	170	10	40	30	20	20	20	10	20
Malattie Croniche	valori glicemici a digiuno in gravidanza	glicemia	0	pregnancy	20	170	10	10	10	10	20	20	40	50
Esercizio Fisico	yoga per donne in gravidanza	yoga	0	pregnancy	20	170	20	10	10	20	30	20	30	30
Fumo	1 sigaretta al giorno in gravidanza	quante sigarette	0	pregnancy	20	160	10	20	10	20	30	30	20	20
Acido Folico	acido folico prima di una gravidanza	acido folico prima della gravidanza	0	preconception only	30	160	10	40	30	20	10	10	20	20
Alimentazione	alimenti che favoriscono la gravidanza	alimentazione e concepimento	1	preconception only	20	160	20	20	20	20	20	20	20	20
Alimentazione	alimenti fertilità femminile	alimentazione e concepimento	1	preconception only	20	160	20	10	10	20	20	30	40	10
Farmaci	antibiotici in gravidanza amoxicillina	antibiotici	0	pregnancy	20	160	20	40	20	30	20	10	10	10
Esercizio Fisico	che sport si puo fare in gravidanza	effetti o possibilità di fare sport	0	pregnancy	20	160	20	30	20	10	30	10	20	20
Alimentazione	cibo avariato in gravidanza	cibo avariato	0	pregnancy	20	160	10	30	10	40	30	20	10	10
Malattie Infettive	cistiti in gravidanza	cistite	0	pregnancy	20	160	10	30	20	10	10	10	30	40
Acido Folico	come assumere l acido folico	acido folico e modalità di assunzione	0	pregnancy	20	160	10	20	20	30	20	20	20	20
Acido Folico	come prendere l acido folico	acido folico e modalità di assunzione	0	pregnancy	20	160	10	20	20	20	30	20	20	20
Malattie Infettive	contrarre la toxoplasmosi in gravidanza	toxoplasmosi	0	pregnancy	20	160	30	30	10	10	10	20	20	30
Alimentazione	dieta della fertilità femminile	alimentazione e concepimento	1	preconception only	20	160	20	30	20	10	20	20	20	20
Malattie Croniche	dieta diabete gravidanza	dieta per diabete in gravidanza	0	pregnancy	20	160	10	20	30	10	20	20	30	20
Alimentazione	dieta diabete gravidanza	diabete	0	pregnancy	20	160	10	20	30	10	20	20	30	20
Malattie Croniche	dieta per diabetici in gravidanza	dieta per diabete in gravidanza	0	pregnancy	20	160	20	30	30	20	20	20	10	10
Alimentazione	dieta per diabetici in gravidanza	diabete	0	pregnancy	20	160	20	30	30	20	20	20	10	10
Alimentazione	dieta per favorire il concepimento	alimentazione e concepimento	1	preconception only	20	160	20	30	10	10	20	20	30	20
Alimentazione	dukan gravidanza	dieta dukan	0	pregnancy	20	160	30	10	20	20	30	10	20	20
Diagnosi Prenatale	duo test e translucenza nucale	test combinato	0	pregnancy	20	160	20	20	30	20	20	20	20	10
Diagnosi Prenatale	esame screening in gravidanza	screening in gravidanza	0	pregnancy	20	160	10	20	20	10	30	30	20	20
Alimentazione	gravidanza cibi	alimentazione	0	pregnancy	20	160	10	20	20	20	30	30	20	10
Malattie Croniche	gravidanza con diabete	diabete	0	pregnancy	20	160	10	20	30	10	20	20	10	40
Alimentazione	gravidanza dieta per non ingrassare	controllo del peso	0	pregnancy	20	160	10	10	10	40	20	30	20	20
Alimentazione	gravidanza pesci	pesce	0	pregnancy	20	160	10	10	10	30	30	30	30	10
Malattie Infettive	gravidanza streptococco	streptococco	0	pregnancy	20	160	10	30	20	10	20	20	20	30
Alimentazione	integratori omega 3 in gravidanza	integratori	0	pregnancy	20	160	20	20	20	10	20	20	10	40
Malattie Croniche	ipertensione in gravidanza terapia	ipertensione	0	pregnancy	20	160	10	20	20	20	20	20	20	30
Malattie Croniche	ipertiroidismo e fertilità	ipertiroidismo e concepimento	1	preconception only	20	160	10	20	20	20	30	20	10	30
Malattie Croniche	ipotiroidismo fertilità	ipotiroidismo e concepimento	1	preconception only	20	160	20	20	20	30	20	20	20	10
Malattie Croniche	ipotiroidismo in gravidanza sintomi	ipotiroidismo	0	pregnancy	20	160	20	20	20	10	30	30	20	10
Alimentazione	la dieta della gravidanza	alimentazione	0	pregnancy	20	160	20	40	20	10	20	20	10	20
Alimentazione	lista alimenti da evitare in gravidanza	alimentazione da evitare	0	pregnancy	20	160	10	30	20	10	20	20	30	20
Malattie Infettive	lo streptococco in gravidanza	streptococco	0	pregnancy	20	160	40	30	10	10	10	10	30	20
Malattie Infettive	malattie infettive gravidanza	mal infettive	0	pregnancy	20	160	10	20	20	20	40	20	20	10
Diagnosi Prenatale	malformazioni del feto	malformazioni fetali	0	pregnancy	20	160	10	10	20	10	20	20	30	40
Alimentazione	mangiare bresaola in gravidanza	salumi	0	pregnancy	20	160	10	10	20	20	30	20	20	30
Acido Folico	marche di acido folico	acido folico farmaci	0	pregnancy	20	160	20	20	20	20	30	10	20	20
Droghe	marjuana in gravidanza	marjuana	0	pregnancy	20	160	20	20	20	20	30	10	20	20
Alimentazione	menu della gravidanza	alimentazione	0	pregnancy	20	160	20	10	10	20	30	30	20	20
Alimentazione	nutrizione gravidanza	alimentazione	0	pregnancy	20	160	70	10	20	10	20	10	10	10
Alimentazione	pesce marinato in gravidanza	pesce	0	pregnancy	20	160	30	10	10	20	20	20	30	20
Esercizio Fisico	pilates in gravidanza esercizi	pilates	0	pregnancy	20	160	30	20	10	10	30	20	20	20
Vaccini	profilassi antimalarica gravidanza	profilassi malaria	0	pregnancy	30	160	20	20	10	20	30	30	20	10
Sostanze Tossiche	profumi in gravidanza	profumi	0	pregnancy	20	160	20	20	10	20	20	10	40	20
Farmaci	quali antibiotici in gravidanza	antibiotici	0	pregnancy	20	160	20	20	20	20	10	20	30	20
Esercizio Fisico	sport in gravidanza corsa	effetti o possibilità di fare sport	0	pregnancy	20	160	20	40	20	10	30	20	10	10
Malattie Infettive	toxoplasmosi in gravidanza rischi	toxoplasmosi	0	pregnancy	20	160	20	30	30	20	10	10	20	20
Diagnosi Prenatale	tutto sulla villocentesi	villocentesi	0	pregnancy	20	160	20	30	10	10	20	20	20	30
Diagnosi Prenatale	a che settimana amniocentesi	amniocentesi	0	pregnancy	20	150	10	30	20	20	10	20	20	20
Acido Folico	acidi folico gravidanza	acido folico durante la gravidanza	0	pregnancy	20	150	20	30	20	10	10	20	20	20
Acido Folico	acido folico favorisce il concepimento	acido folico per rimanere incinta	1	preconception only	20	150	20	20	30	10	30	20	10	10
Acido Folico	acido folico gravidanza quale	acido folico farmaci	0	pregnancy	10	150	10	0	0	20	70	20	20	10
Alimentazione	alimentazione gravidanza menu	alimentazione	0	pregnancy	10	150	10	10	10	10	40	30	20	20
Diagnosi Prenatale	amniocentesi e fibrosi cistica	amniocentesi	0	pregnancy	20	150	20	20	10	20	20	20	20	20
Farmaci	chemioterapia gravidanza	chemioterapia	0	pregnancy	20	150	20	20	20	10	20	20	20	20
Alimentazione	cibi da evitare durante la gravidanza	alimentazione da evitare	0	pregnancy	20	150	10	30	20	20	20	10	20	20
Alimentazione	cibi per gravidanza	alimentazione	0	pregnancy	20	150	20	20	20	20	30	10	10	20
Malattie Infettive	citomegalovirus in gravidanza sintomi	cmv	0	pregnancy	20	150	10	20	20	20	20	20	20	20
Esercizio Fisico	concepimento e sport	sport e concepimento	1	preconception only	20	150	20	20	30	10	20	20	20	10
Sostanze Tossiche	crema cellulite in gravidanza	crema anticellulite	0	pregnancy	20	150	10	10	10	10	30	20	50	10
Sostanze Tossiche	creme solari in gravidanza	creme solari	0	pregnancy	90	150	10	10	10	0	10	10	30	70
Malattie Croniche	diabete gestazionale in gravidanza	diabete gestazionale	0	pregnancy	20	150	20	10	10	20	30	20	20	20
Diagnosi Prenatale	diagnosi genetica preimpianto italia	esami fecondazione artificiale	0	pregnancy	20	150	10	10	10	10	10	30	30	40
Diagnosi Prenatale	diagnosi prenatale fibrosi cistica	diagnosi fibrosi cistica	0	pregnancy	20	150	20	20	10	20	20	20	20	20
Diagnosi Prenatale	diagnosi prenatale pdf	diagnosi prenatale	0	pregnancy	30	150	20	20	40	10	20	20	10	10
Alimentazione	dieta in gravidanza per non prendere peso	controllo del peso	0	pregnancy	20	150	10	10	10	10	20	70	10	10
Alimentazione	dieta x la gravidanza	alimentazione	0	pregnancy	20	150	10	10	20	10	20	20	30	30
Malattie Infettive	esame citomegalovirus in gravidanza	cmv	0	pregnancy	30	150	20	10	10	30	20	10	10	40
Malattie Croniche	esami trombofilia in gravidanza	trombofilia	0	pregnancy	20	150	40	20	20	10	20	10	10	20
Esercizio Fisico	esercizi di ginnastica in gravidanza	esercizi specifici per la gravidanza	0	pregnancy	20	150	10	30	20	10	30	20	10	20
Esercizio Fisico	esercizi in gravidanza con la palla	esercizi specifici per la gravidanza	0	pregnancy	20	150	10	20	10	20	50	20	10	10
Acido Folico	folico tre mesi	acido folico e modalità di assunzione	0	pregnancy	20	150	30	20	20	10	20	10	30	10
Fumo	fumo e fertilità femminile	fumo e concepimento	1	preconception only	20	150	20	20	10	30	20	20	20	10
Esercizio Fisico	ginnastica e gravidanza	effetti o possibilità di fare sport	0	pregnancy	20	150	20	20	20	10	20	20	20	20
MST	gonorrea in gravidanza	gonorrea	0	pregnancy	20	150	10	20	10	10	30	30	20	20
Alcol	gravidanza alcol	alcol	0	pregnancy	20	150	30	20	10	30	20	10	10	20
Alimentazione	gravidanza cioccolato	cacao e ciocccolato	0	pregnancy	20	150	10	30	20	30	20	10	10	20
Malattie Croniche	gravidanza e ipertensione	ipertensione	0	pregnancy	20	150	20	20	20	10	20	20	30	10
Malattie Infettive	gravidanza e scarlattina	streptococco	0	pregnancy	20	150	0	10	20	20	20	30	20	30
Fumo	in gravidanza si può fumare	fumare in gravidanza	0	pregnancy	20	150	20	10	20	20	20	20	20	20
Malattie Croniche	infarto pressione alta	ipertensione	0	pregnancy	20	150	20	20	20	10	10	20	30	20
Malattie Croniche	ipotiroidismo e fertilità femminile	ipotiroidismo e concepimento	1	preconception only	20	150	20	10	10	10	20	20	30	30
Acido Folico	l acido folico in gravidanza	acido folico durante la gravidanza	0	pregnancy	20	150	10	20	20	10	20	20	30	20
Alimentazione	pesce e gravidanza	pesce	0	pregnancy	20	150	10	20	10	30	20	20	20	20
Alcol	si può bere in gravidanza	birra	0	pregnancy	20	150	10	20	20	20	20	20	20	20
Alimentazione	sovrappeso gravidanza	controllo del peso	0	pregnancy	20	150	30	10	30	30	20	10	10	10
Malattie Infettive	streptococco b gravidanza	streptococco	0	pregnancy	20	150	20	20	30	10	10	30	20	10
Alimentazione	tabella alimenti in gravidanza	alimentazione	0	pregnancy	10	150	20	10	20	10	20	30	20	20
Malattie Infettive	toxoplasmosi negativo in gravidanza	toxoplasmosi	0	pregnancy	30	150	30	20	10	10	10	20	30	20
Malattie Croniche	trombofilia gravidanza terapia	trombofilia	0	pregnancy	20	150	10	20	20	40	20	10	10	20
Vaccini	vaccini e gravidanza	vaccinazioni	0	pregnancy	20	150	20	20	20	10	20	20	20	20
Vaccini	vaccino influenzale in gravidanza	anti influenzale	0	pregnancy	10	150	10	20	50	30	10	10	10	10
Diagnosi Prenatale	x fragile diagnosi prenatale	diagnosi x fragile	0	pregnancy	20	150	10	20	10	10	10	10	10	70
Acido Folico	acido folico gravidanza per quanto tempo	acido folico e modalità di assunzione	0	pregnancy	10	140	40	0	40	10	10	20	10	10
Alimentazione	alimentazione per restare incinta	alimentazione e concepimento	1	preconception only	20	140	20	20	10	20	20	10	20	20
Alimentazione	alimenti ferro gravidanza	alimenti con ferro	0	pregnancy	20	140	30	30	20	20	10	10	10	10
Alimentazione	alimenti gravidanza da evitare	alimentazione da evitare	0	pregnancy	20	140	10	10	10	20	20	20	20	30
Alimentazione	alimenti lassativi in gravidanza	alimenti lassativi	0	pregnancy	10	140	30	30	20	10	10	10	20	10
Malattie Croniche	alimenti per diabete gestazionale	dieta per diabete gestazionale	0	pregnancy	20	140	30	20	10	10	20	20	10	20
Alimentazione	alimenti sconsigliati gravidanza	alimentazione	0	pregnancy	10	140	10	10	10	10	20	30	30	20
Diagnosi Prenatale	amniocentesi esenzione	amniocentesi	0	pregnancy	20	140	20	20	20	10	10	20	20	20
Diagnosi Prenatale	amniocentesi gratuita quando	amniocentesi	0	pregnancy	20	140	30	10	20	30	20	10	10	10
Malattie Croniche	artrite in gravidanza	artrite	0	pregnancy	20	140	20	10	50	10	10	10	20	10
Malattie Croniche	asma in gravidanza terapia	asma	0	pregnancy	20	140	10	10	10	10	10	10	30	50
Esercizio Fisico	attività fisica durante la gravidanza	effetti o possibilità di fare sport	0	pregnancy	20	140	40	30	10	10	10	10	10	20
Acido Folico	che cosa e l acido folico	acido folico	0	pregnancy	10	140	10	10	10	10	10	10	30	50
Sostanze Tossiche	che creme usare in gravidanza	creme	0	pregnancy	20	140	10	20	10	10	30	30	10	20
Alimentazione	cibi permessi in gravidanza	alimentazione	0	pregnancy	20	140	20	10	20	20	30	20	10	10
MST	cistite e infertilità	cistite e concepimento	1	preconception only	20	140	20	20	20	10	30	10	20	10
Malattie Infettive	cistite e infertilità	cistite e concepimento	1	preconception only	20	140	20	20	20	10	30	10	20	10
Malattie Infettive	cmv congenito	cmv	0	pregnancy	20	140	20	20	20	20	20	20	10	10
Malattie Infettive	cmv e gravidanza	cmv	0	pregnancy	20	140	10	10	10	20	20	20	10	40
MST	concepimento e cistite	cistite e concepimento	1	preconception only	20	140	10	20	10	20	20	20	20	20
Diagnosi Prenatale	controlli pre gravidanza	esame pre gravidanza	0	preconception only	20	140	20	10	10	10	30	20	20	20
Farmaci	corticosteroidi in gravidanza	corticosteroidei	0	pregnancy	20	140	10	10	40	20	10	20	10	20
Acido Folico	costo folina	acido folico prezzo	0	pregnancy	20	140	10	30	10	20	20	20	20	10
Sostanze Tossiche	crema antirughe in gravidanza	crema antirughe	0	pregnancy	10	140	10	20	10	10	30	20	20	20
Sostanze Tossiche	creme antirughe in gravidanza	crema antirughe	0	pregnancy	20	140	10	10	10	20	20	10	30	30
Sostanze Tossiche	creme per donne in gravidanza	creme	0	pregnancy	20	140	20	10	10	10	10	20	20	40
Sostanze Tossiche	creme per il viso in gravidanza	creme	0	pregnancy	20	140	10	20	20	20	20	10	20	20
Malattie Croniche	diabete gestazionale rischi per il bambino	diabete gestazionale	0	pregnancy	20	140	10	30	10	10	20	20	10	30
Diagnosi Prenatale	diagnosi genetica preimpianto in italia	esami fecondazione artificiale	0	pregnancy	10	140	20	30	20	30	10	10	10	10
Alimentazione	dieta donna in gravidanza	alimentazione	0	pregnancy	20	140	10	20	20	20	20	10	30	10
Alimentazione	dieta gestante	alimentazione	0	pregnancy	20	140	30	10	10	20	30	20	10	10
Alimentazione	dieta per donna incinta	alimentazione	0	pregnancy	20	140	10	10	20	10	20	30	20	20
Alimentazione	dieta pre concepimento	alimentazione prima della gravidanza	0	preconception only	20	140	20	20	30	20	20	10	10	10
Farmaci	farmaci sicuri in gravidanza	farmaci	0	pregnancy	20	140	10	10	10	20	30	20	20	20
Acido Folico	folina 5 mg effetti collaterali	acido folico effetti collaterali	0	pregnancy	20	140	10	10	10	10	20	30	20	30
Malattie Croniche	gravidanza e allergia	allergia	0	pregnancy	20	140	10	10	10	10	10	20	20	50
Malattie Croniche	gravidanza e pressione	ipertensione	0	pregnancy	20	140	20	20	10	10	20	20	20	20
Malattie Croniche	gravidanza ed epilessia	epilessia	0	pregnancy	20	140	10	10	10	30	20	20	20	20
Malattie Croniche	gravidanza ipertensione	ipertensione	0	pregnancy	20	140	10	20	20	10	20	20	20	20
Sostanze Tossiche	gravidanza tossica	tossicità	0	pregnancy	20	140	10	10	20	10	20	20	20	30
Alimentazione	integratore per gravidanza	integratori	0	pregnancy	20	140	20	10	20	10	20	20	20	20
Malattie Croniche	ipotiroidismo e infertilità	ipotiroidismo e concepimento	1	preconception only	20	140	10	10	10	10	30	20	40	10
Farmaci	magnesio integratore controindicazioni	magnesio	0	pregnancy	10	140	20	10	10	10	30	10	20	30
Malattie Croniche	malattie autoimmuni in gravidanza	malattie autoimmuni	0	pregnancy	20	140	20	30	10	10	20	10	20	20
Alimentazione	mangiare kiwi in gravidanza	frutta	0	pregnancy	10	140	10	10	10	20	30	20	20	20
Alimentazione	mangiare lumache in gravidanza	crostacei e molluschi	0	pregnancy	30	140	30	40	10	10	10	10	20	10
Alimentazione	obesita e gravidanza	obesità	0	pregnancy	20	140	10	10	20	10	20	10	40	20
Malattie Infettive	polmonite gravidanza	polmonite	0	pregnancy	20	140	20	10	10	20	20	30	20	10
Malattie Infettive	rimedi cistite in gravidanza	cistite	0	pregnancy	20	140	10	20	20	20	20	20	10	20
Diagnosi Prenatale	risultati b-test gravidanza	duo test	0	pregnancy	20	140	10	10	20	10	20	30	20	20
Alimentazione	schema dieta in gravidanza	alimentazione	0	pregnancy	20	140	20	30	10	10	20	10	20	20
Esercizio Fisico	sport per donne incinta	esercizi specifici per la gravidanza	0	pregnancy	10	140	30	30	10	10	10	10	20	20
Diagnosi Prenatale	test genetici pre gravidanza	consulenza genetica gravidanza	0	preconception only	20	140	10	30	20	20	20	20	10	10
Diagnosi Prenatale	tipi di amniocentesi	amniocentesi	0	pregnancy	20	140	20	20	10	20	10	30	10	20
MST	vaginiti in gravidanza	vaginite	0	pregnancy	20	140	20	20	10	10	30	20	10	20
Malattie Infettive	varicella in gravidanza terzo trimestre	VZV varicela e zoster	0	pregnancy	10	140	10	10	10	50	30	10	10	10
Malattie Infettive	virus intestinale o gravidanza	diarrea e altri disturbi intestinali	0	pregnancy	20	140	10	10	10	20	30	30	20	10
Acido Folico	vitamina b e acido folico	acido folico con altri integratori	0	pregnancy	20	140	10	10	20	20	20	20	20	20
Alimentazione	vitamine per la gravidanza	integratori e concepimento	0	pregnancy	20	140	10	10	10	20	20	30	20	20
Esercizio Fisico	yoga per la gravidanza	yoga	0	pregnancy	10	140	20	30	10	10	20	20	20	10
Malattie Infettive	zoster in gravidanza	VZV varicela e zoster	0	pregnancy	20	140	20	10	10	10	10	20	30	30
Acido Folico	acido folico folina prezzo	costo acido folico	0	pregnancy	20	130	10	20	10	10	20	20	20	20
Alimentazione	alimentazione concepimento	alimentazione e concepimento	1	preconception only	20	130	20	10	20	10	20	10	20	20
Alimentazione	alimentazione e concepimento	alimentazione e concepimento	1	preconception only	20	130	20	10	10	10	10	10	40	20
Alimentazione	alimentazione fertilità femminile	alimentazione e concepimento	1	preconception only	20	130	20	20	10	10	20	20	10	20
Alimentazione	alimentazione per concepire	alimentazione e concepimento	1	preconception only	10	130	20	10	10	10	20	20	20	20
Alimentazione	alimentazione primi mesi di gravidanza	alimentazione	0	pregnancy	20	130	10	10	10	30	40	10	10	10
Alimentazione	alimenti che aiutano a rimanere incinta	alimentazione e concepimento	1	preconception only	20	130	10	20	20	10	20	10	20	20
Alimentazione	calcio in gravidanza cosa mangiare	apporto di calcio	0	pregnancy	10	130	10	10	10	10	20	30	20	20
Sostanze Tossiche	cellulare e gravidanza	cellulare	0	pregnancy	20	130	20	20	20	10	10	10	20	20
Alimentazione	che cosa non si puo mangiare in gravidanza	alimentazione da evitare	0	pregnancy	20	130	10	20	20	20	10	10	20	20
Alimentazione	cibi che aiutano a rimanere incinta	alimentazione e concepimento	1	preconception only	20	130	20	20	10	10	20	20	20	10
Alimentazione	cibo in gravidanza cosa mangiare	alimentazione	0	pregnancy	10	130	10	10	10	10	20	30	10	30
Droghe	cocaina gravidanza	cocaina	0	pregnancy	20	130	20	10	20	10	20	10	20	20
Diagnosi Prenatale	counselling genetico	consulenza genetica	0	pregnancy	20	130	10	20	20	10	20	20	20	10
Sostanze Tossiche	crema decolorante in gravidanza	colore capelli	0	pregnancy	20	130	10	20	10	10	10	20	20	30
Sostanze Tossiche	creme per il corpo in gravidanza	creme	0	pregnancy	20	130	10	10	20	30	20	10	20	10
Malattie Croniche	diabete gestazionale cosa non mangiare	dieta per diabete gestazionale	0	pregnancy	20	130	20	10	10	10	10	10	10	50
Malattie Croniche	diabete mellito e gravidanza	diabete	0	pregnancy	20	130	10	20	10	20	10	20	20	20
Diagnosi Prenatale	diagnosi prenatale invasiva	diagnosi prenatale	0	pregnancy	20	130	20	10	20	10	20	20	20	10
Alimentazione	dieta della gestante	alimentazione	0	pregnancy	10	130	10	20	10	20	30	10	20	10
Alimentazione	dieta donne incinta	alimentazione	0	pregnancy	20	130	10	10	10	0	10	10	10	70
Alimentazione	dieta giusta in gravidanza	alimentazione	0	pregnancy	20	130	10	10	20	20	30	10	20	10
Alimentazione	dieta per favorire concepimento	alimentazione e concepimento	1	preconception only	10	130	20	20	30	10	20	10	10	10
Acido Folico	dose acido folico in gravidanza	acido folico e modalità di assunzione	0	pregnancy	20	130	30	10	10	10	30	10	20	10
Acido Folico	dose giornaliera acido folico	acido folico e modalità di assunzione	0	pregnancy	10	130	20	10	20	10	20	10	20	20
Droghe	droga e gravidanza	droghe	0	pregnancy	10	130	10	20	10	10	10	20	30	20
Fumo	effetti fumo in gravidanza	effetti del fumo	0	pregnancy	20	130	20	30	20	20	10	10	10	10
Farmaci	farmaci da prendere in gravidanza	farmaci	0	pregnancy	10	130	30	10	10	30	20	10	10	10
Alimentazione	ferro e gravidanza	alimenti con ferro	0	pregnancy	20	130	20	20	10	10	30	10	10	20
Farmaci	fluimucil antibiotico in gravidanza	antibiotici	0	pregnancy	10	130	10	10	10	30	20	20	20	10
Fumo	fumare poco in gravidanza	quante sigarette	0	pregnancy	20	130	20	10	20	10	20	10	30	10
Alcol	gravidanza birra	birra	0	pregnancy	20	130	10	20	20	20	20	20	10	10
Alimentazione	gravidanza e alimentazione corretta	alimentazione	0	pregnancy	20	130	20	10	10	10	20	20	30	10
Alimentazione	gravidanza vegan	dieta vegana	0	pregnancy	20	130	20	20	20	10	10	20	20	10
Malattie Infettive	herpes in gravidanza cosa fare	herpes	0	pregnancy	10	130	40	20	20	10	10	10	10	10
Malattie Croniche	ipertiroidismo in gravidanza valori	ipertiroidismo	0	pregnancy	20	130	10	20	10	10	10	20	20	30
Malattie Croniche	ipertiroidismo subclinico in gravidanza	ipertiroidismo	0	pregnancy	20	130	10	20	20	30	10	10	20	10
Diagnosi Prenatale	lo screening neonatale	screening in gravidanza	0	pregnancy	20	130	30	10	20	20	20	10	10	10
Alimentazione	mangiare gamberetti in gravidanza	crostacei e molluschi	0	pregnancy	20	130	10	10	10	20	10	20	30	20
Alimentazione	mangiare in gravidanza dieta	alimentazione	0	pregnancy	10	130	20	10	10	10	30	10	20	20
Alimentazione	mangiare insaccati in gravidanza	salumi	0	pregnancy	20	130	20	20	20	10	20	10	10	20
Farmaci	medicine da prendere in gravidanza	farmaci	0	pregnancy	20	130	10	10	10	10	30	20	20	20
Alimentazione	menu per donne in gravidanza	alimentazione	0	pregnancy	20	130	40	10	20	10	10	20	10	10
Sostanze Tossiche	olio di mandorle per gravidanza	olio di mandorle	0	pregnancy	10	130	10	10	20	20	20	10	20	20
Malattie Infettive	prendere la toxoplasmosi in gravidanza	toxoplasmosi	0	pregnancy	20	130	10	10	10	30	20	10	20	20
Alimentazione	quali alimenti evitare in gravidanza	alimentazione da evitare	0	pregnancy	20	130	20	20	10	10	10	20	20	20
Fumo	sigarette gravidanza	fumare in gravidanza	0	pregnancy	20	130	10	20	10	20	10	20	20	20
Malattie Infettive	sintomi citomegalovirus gravidanza	cmv	0	pregnancy	20	130	10	10	20	30	40	0	10	10
Malattie Infettive	streptococco vaginale in gravidanza	streptococco	0	pregnancy	20	130	10	20	30	10	10	10	30	10
Diagnosi Prenatale	test pre gravidanza	esame pre gravidanza	0	preconception only	20	130	20	20	10	10	30	10	20	10
Malattie Croniche	tiroidite e fertilità	tiroidite e concepimento	1	preconception only	20	130	10	10	30	20	30	10	10	10
Diagnosi Prenatale	triplo test gravidanza	tri test	0	pregnancy	20	130	20	10	20	10	20	20	20	10
Vaccini	vaccino epatite b e gravidanza	epatite b	0	pregnancy	10	130	20	10	20	10	20	10	30	10
Diagnosi Prenatale	villocentesi esito	villocentesi	0	pregnancy	20	130	10	10	10	10	40	10	20	20
Esercizio Fisico	yoga per gravidanza	yoga	0	pregnancy	20	130	10	20	30	10	10	20	20	10
Alimentazione	a dieta in gravidanza	controllo del peso	0	pregnancy	20	120	10	10	10	10	30	10	30	10
Acido Folico	acido folico come prenderlo	acido folico e modalità di assunzione	0	pregnancy	10	120	10	20	10	10	10	20	20	20
Acido Folico	acido folico cos è e a cosa serve	a cosa serve acido folico	0	pregnancy	10	120	20	20	20	10	10	10	10	20
Acido Folico	acido folico in commercio	acido folico farmaci	0	pregnancy	10	120	10	10	10	10	30	20	10	20
Acido Folico	acido folico medicinale	acido folico farmaci	0	pregnancy	10	120	10	10	20	20	20	20	10	10
Alimentazione	alimentazione consigliata in gravidanza	alimentazione	0	pregnancy	10	120	10	10	20	10	10	20	20	20
Malattie Croniche	alimentazione per diabete gestazionale	dieta per diabete gestazionale	0	pregnancy	20	120	30	10	20	10	10	20	10	10
Alimentazione	alimentazione per fertilità	alimentazione e concepimento	1	preconception only	10	120	10	10	30	10	10	10	30	10
Alimentazione	alimentazione per gravidanza	alimentazione	0	pregnancy	20	120	30	10	10	10	20	10	20	10
Alimentazione	alimentazione prima della gravidanza	alimentazione prima della gravidanza	0	preconception only	10	120	20	20	10	10	20	10	20	10
Acido Folico	alimenti che contengono vitamina b9	alimenti che contengono acido folico	0	pregnancy	10	120	20	20	10	10	20	20	10	10
Alimentazione	alimenti evitare gravidanza	alimentazione da evitare	0	pregnancy	20	120	20	10	20	20	20	10	10	10
Alimentazione	alimenti in gravidanza da evitare	alimentazione da evitare	0	pregnancy	20	120	40	20	10	10	10	10	10	10
Diagnosi Prenatale	amniocentesi come si esegue	amniocentesi	0	pregnancy	30	120	10	20	20	10	10	10	30	10
Diagnosi Prenatale	amniocentesi in gravidanza	amniocentesi	0	pregnancy	10	120	20	20	10	10	10	10	20	20
Diagnosi Prenatale	amniocentesi non invasiva	amniocentesi	0	pregnancy	30	120	10	10	10	10	30	20	10	20
Diagnosi Prenatale	analisi durante la gravidanza	esami durante gravidanza	0	pregnancy	10	120	10	10	10	10	30	20	10	20
Acido Folico	assumere acido folico aiuta a rimanere incinta	acido folico per rimanere incinta	1	preconception only	20	120	20	10	20	20	20	10	10	10
Alimentazione	che cibi evitare in gravidanza	alimentazione da evitare	0	pregnancy	20	120	20	10	20	10	10	20	10	20
Farmaci	che farmaci si possono prendere in gravidanza	farmaci	0	pregnancy	20	120	10	20	20	10	20	10	10	20
Alimentazione	cibi che aumentano la fertilità femminile	alimentazione e concepimento	1	preconception only	20	120	20	10	20	10	10	20	10	20
Alimentazione	cibi che fanno male in gravidanza	alimentazione da evitare	0	pregnancy	20	120	10	10	10	10	20	20	20	20
Alimentazione	cibi pericolosi in gravidanza	alimentazione da evitare	0	pregnancy	10	120	10	10	10	20	20	10	20	20
Acido Folico	cibi ricchi di folati	acido folico alimenti	0	pregnancy	20	120	30	10	10	10	20	10	20	10
Alimentazione	cibo scaduto in gravidanza	cibo avariato	0	pregnancy	10	120	10	20	10	10	10	20	10	30
Sostanze Tossiche	creme cellulite in gravidanza	crema anticellulite	0	pregnancy	20	120	10	10	10	10	10	10	30	30
Malattie Infettive	curare influenza in gravidanza	influenza	0	pregnancy	10	120	10	20	10	20	30	10	10	10
Malattie Infettive	diarrea durante la gravidanza	diarrea e altri disturbi intestinali	0	pregnancy	20	120	40	10	10	10	10	10	10	20
Alimentazione	dieta bilanciata in gravidanza	alimentazione	0	pregnancy	10	120	10	20	10	10	20	20	20	10
Alimentazione	dieta giornaliera in gravidanza	alimentazione	0	pregnancy	10	120	10	10	20	10	30	10	20	10
Malattie Croniche	dieta gravidanza diabete	dieta per diabete in gravidanza	0	pregnancy	10	120	20	30	20	10	10	10	10	10
Alimentazione	dieta gravidanza diabete	diabete	0	pregnancy	10	120	20	30	20	10	10	10	10	10
Alimentazione	dieta per le donne incinte	alimentazione	0	pregnancy	10	120	10	20	10	10	20	20	20	10
Alimentazione	dieta tipo gravidanza	alimentazione	0	pregnancy	10	120	10	10	10	10	20	20	20	20
Alimentazione	dietologo in gravidanza	dietologo	0	pregnancy	10	120	10	10	10	10	20	20	20	20
Farmaci	farmaci antipertensivi in gravidanza	antipertensivi	0	pregnancy	20	120	10	10	20	20	20	20	10	10
Farmaci	filo rosso gravidanza e farmaci	farmaci	0	pregnancy	20	120	30	10	10	20	20	10	10	10
Alimentazione	funghi trifolati in gravidanza	funghi	0	pregnancy	10	120	10	30	10	10	10	20	20	10
MST	gardnerella e infertilità	gardnerella e infertilità	0	pregnancy	10	120	10	0	0	10	10	30	50	10
Esercizio Fisico	ginnastica per gravidanza	esercizi specifici per la gravidanza	0	pregnancy	20	120	10	10	10	10	20	30	20	10
Alimentazione	gravidanza alimentazione corretta	alimentazione	0	pregnancy	20	120	10	50	10	10	10	10	10	10
Farmaci	gravidanza dopo radioterapia	radioterapia prima della gravidanza	0	preconception only	20	120	10	20	10	20	20	20	10	10
Alcol	gravidanza e alcool	alcol	0	pregnancy	10	120	20	10	10	20	10	20	20	10
Malattie Croniche	gravidanza glicemia	glicemia	0	pregnancy	20	120	20	10	10	10	20	20	10	20
Malattie Infettive	gravidanza virus intestinale	diarrea e altri disturbi intestinali	0	pregnancy	10	120	20	20	10	20	20	10	10	10
Malattie Infettive	herpes durante la gravidanza	herpes	0	pregnancy	10	120	20	10	10	10	20	20	10	20
Alimentazione	integratori per favorire gravidanza	integratori	0	pregnancy	10	120	10	10	10	10	10	30	20	20
Malattie Croniche	ipertiroidismo e concepimento	ipertiroidismo e concepimento	1	preconception only	20	120	10	20	20	10	10	20	10	20
Malattie Croniche	ipertiroidismo e fertilità femminile	ipertiroidismo e concepimento	1	preconception only	20	120	30	10	20	10	10	10	20	10
Alcol	la birra in gravidanza	birra	0	pregnancy	20	120	20	20	20	10	20	10	10	10
Malattie Croniche	la pressione alta in gravidanza	ipertensione	0	pregnancy	10	120	10	20	10	10	30	20	10	10
Diagnosi Prenatale	malformazioni feto	malformazioni fetali	0	pregnancy	20	120	10	20	10	20	20	20	10	10
Alimentazione	mangiare legumi in gravidanza	legumi	0	pregnancy	10	120	20	20	30	10	10	10	10	10
Farmaci	medicine da non prendere in gravidanza	farmaci	0	pregnancy	10	120	10	20	10	10	20	20	20	10
Alimentazione	menu per gravidanza	alimentazione	0	pregnancy	20	120	10	20	10	10	20	10	20	20
Diagnosi Prenatale	nucale e translucenza	translucenza	0	pregnancy	10	120	20	20	10	10	10	10	20	20
Acido Folico	per quanto tempo assumere acido folico	acido folico e modalità di assunzione	0	pregnancy	10	120	10	10	10	10	20	20	20	20
Fumo	posso fumare in gravidanza	fumare in gravidanza	0	pregnancy	10	120	10	10	20	10	30	10	10	20
Acido Folico	prendere l acido folico aiuta a rimanere incinta	acido folico per rimanere incinta	1	pregnancy	10	120	10	20	20	10	10	20	10	20
Acido Folico	quale acido folico	acido folico farmaci	0	pregnancy	10	120	20	10	10	10	20	20	20	10
Sostanze Tossiche	radiografie e gravidanza	radiografie	0	pregnancy	20	120	10	20	20	10	20	20	10	10
Alimentazione	ricette donne in gravidanza	alimentazione	0	pregnancy	10	120	10	40	20	10	10	10	10	10
Sostanze Tossiche	rilastil per gravidanza	creme	0	pregnancy	20	120	20	10	10	20	10	10	20	20
Diagnosi Prenatale	rischi della villocentesi	villocentesi	0	pregnancy	20	120	10	10	20	10	20	20	20	10
Sostanze Tossiche	sapone intimo in gravidanza	detergenti intimi	0	pregnancy	20	120	20	10	20	10	20	20	10	10
MST	sifilide e gravidanza	sifilide	0	pregnancy	20	120	10	10	10	20	20	10	20	20
Alcol	sindrome da alcolismo fetale	alcolismo fetale	0	pregnancy	20	120	10	30	10	30	10	10	10	10
Malattie Croniche	sintomi del diabete in gravidanza	diabete gestazionale	0	pregnancy	20	120	10	20	20	10	20	10	10	20
Malattie Infettive	sintomi della cistite in gravidanza	cistite	0	pregnancy	20	120	10	10	10	10	30	20	20	10
Fumo	smettere di fumare gravidanza	smettere di fumare	0	pregnancy	20	120	10	10	20	30	20	10	10	10
Malattie Infettive	streptococco in gravidanza conseguenze	streptococco	0	pregnancy	10	120	10	10	10	10	10	20	30	20
MST	vaginosi in gravidanza	vaginosi	0	pregnancy	20	120	10	20	20	10	20	20	10	10
Malattie Croniche	valori del diabete gestazionale	diabete gestazionale	0	pregnancy	20	120	10	10	10	20	20	10	20	20
Fumo	5 sigarette in gravidanza	quante sigarette	0	pregnancy	20	110	30	10	10	10	10	10	10	20
Alimentazione	acqua del rubinetto in gravidanza	acqua	0	pregnancy	20	110	20	10	10	10	20	20	10	10
Esercizio Fisico	acquamotricità prenatale	ginnastica acquatica	0	pregnancy	10	110	20	10	10	10	10	10	20	20
Alimentazione	alimentarsi in gravidanza	alimentazione	0	pregnancy	10	110	20	10	10	10	20	10	10	20
Alimentazione	alimentazione durante gravidanza	alimentazione	0	pregnancy	10	110	10	20	10	10	20	10	10	20
Alimentazione	alimentazione nei primi mesi di gravidanza	alimentazione	0	pregnancy	10	110	10	20	10	10	10	20	20	10
Alimentazione	alimentazione per concepire una femmina	alimentazione e concepimento	1	preconception only	20	110	30	10	10	10	20	10	10	10
Alimentazione	alimenti gravidanza cosa mangiare	alimentazione	0	pregnancy	10	110	10	20	10	20	20	10	10	10
Malattie Croniche	allergie alimentari in gravidanza	allergia	0	pregnancy	10	110	20	20	20	10	10	10	10	10
Diagnosi Prenatale	bitest e amniocentesi	aminiocentesi e bi test	0	pregnancy	10	110	10	10	20	10	20	20	10	10
Acido Folico	che cos è la folina	acido folico	0	pregnancy	10	110	10	0	0	30	20	20	20	10
Alimentazione	cibi da preferire in gravidanza	alimentazione	0	pregnancy	10	110	10	10	30	10	20	10	10	10
Alimentazione	cibi in gravidanza toxoplasmosi	toxoplasmosi e alimenti	0	pregnancy	20	110	20	10	20	10	20	10	10	10
Malattie Infettive	cibi in gravidanza toxoplasmosi	toxoplasmosi e alimentazione	0	pregnancy	20	110	20	10	20	10	20	10	10	10
Alimentazione	cibi lassativi in gravidanza	alimenti lassativi	0	pregnancy	10	110	10	20	10	10	20	20	10	10
Acido Folico	cibo con acido folico	acido folico alimenti	0	pregnancy	10	110	10	10	30	10	20	10	10	10
Alimentazione	cibo da non mangiare in gravidanza	alimentazione da evitare	0	pregnancy	10	110	20	30	10	10	10	10	10	10
Malattie Infettive	come evitare la toxoplasmosi in gravidanza	toxoplasmosi	0	pregnancy	20	110	20	20	20	10	10	10	10	10
Alimentazione	come mantenere il peso in gravidanza	controllo del peso	0	pregnancy	10	110	10	10	10	10	10	20	20	20
Malattie Infettive	compeed herpes in gravidanza	herpes	0	pregnancy	10	110	10	10	20	10	20	10	20	10
Malattie Infettive	concepimento febbre	febbre e concepimento	1	preconception only	10	110	20	10	10	10	10	20	20	10
Alimentazione	consigli alimentari in gravidanza	alimentazione	0	pregnancy	10	110	20	10	10	10	20	20	10	10
Sostanze Tossiche	crema solare in gravidanza	creme solari	0	pregnancy	50	110	10	0	10	0	10	10	20	50
Sostanze Tossiche	creme caramel in gravidanza	creme solari	0	pregnancy	10	110	30	0	0	0	20	20	20	20
Malattie Croniche	diabete gestazionale gravidanza	diabete gestazionale	0	pregnancy	20	110	30	10	10	20	10	10	10	10
Alimentazione	dieta da gravidanza	alimentazione	0	pregnancy	10	110	10	10	10	10	20	20	20	10
Malattie Croniche	dieta diabete in gravidanza	dieta per diabete in gravidanza	0	pregnancy	20	110	10	10	10	10	10	10	30	20
Alimentazione	dieta diabete in gravidanza	diabete	0	pregnancy	20	110	10	10	10	10	10	10	30	20
Alimentazione	dieta proteica gravidanza	iperproteica	0	pregnancy	10	110	10	20	10	10	20	20	10	10
Alimentazione	diete gravidanza	diete in gravidanza	0	pregnancy	10	110	10	10	10	30	20	10	10	10
Alimentazione	diete per gravidanza	diete in gravidanza	0	pregnancy	10	110	20	10	10	10	20	20	10	10
Diagnosi Prenatale	ecografia alla 35 settimana di gravidanza	ecografia in gravidanza	0	pregnancy	10	110	20	10	20	10	20	10	10	10
Diagnosi Prenatale	ecografia sei settimane di gravidanza	ecografia in gravidanza	0	pregnancy	20	110	10	10	10	20	20	10	20	10
Diagnosi Prenatale	esame amniocentesi gravidanza	amniocentesi	0	pregnancy	20	110	10	30	20	10	10	10	10	10
MST	esame hiv in gravidanza	esame hiv	0	pregnancy	10	110	10	10	20	20	20	10	10	10
Esercizio Fisico	esercizi nuoto in gravidanza	ginnastica acquatica	0	pregnancy	10	110	10	10	20	10	20	10	20	10
Esercizio Fisico	esercizio fisico gravidanza	effetti o possibilità di fare sport	0	pregnancy	10	110	10	10	10	10	20	20	20	10
Farmaci	farmaci da non usare in gravidanza	farmaci	0	pregnancy	10	110	10	10	10	20	20	20	10	10
Acido Folico	folina medicinale	acido folico farmaci	0	pregnancy	10	110	20	10	10	10	10	30	10	10
Droghe	fumare spinelli in gravidanza	marjuana	0	pregnancy	20	110	20	10	10	10	10	10	20	20
Fumo	fumo durante la gravidanza	fumare in gravidanza	0	pregnancy	10	110	20	20	10	10	10	10	10	20
Farmaci	gravidanza antibiotici	antibiotici	0	pregnancy	10	110	10	20	10	10	20	20	10	10
Malattie Croniche	gravidanza e diabete gestazionale	diabete gestazionale	0	pregnancy	10	110	30	10	10	20	10	10	10	10
Alimentazione	gravidanza e dolci	dolci e gelati	0	pregnancy	10	110	10	10	10	10	10	30	20	10
Alcol	gravidanza e vino	vino	0	pregnancy	10	110	10	20	10	20	10	20	10	10
Farmaci	gravidanza farmaci	farmaci	0	pregnancy	20	110	10	20	10	20	20	10	10	10
Malattie Infettive	gravidanza herpes	herpes	0	pregnancy	20	110	10	10	10	20	20	10	20	10
Malattie Infettive	gravidanza herpes labiale	herpes	0	pregnancy	10	110	10	10	10	10	10	10	20	30
Malattie Infettive	gravidanza scarlattina	streptococco	0	pregnancy	10	110	10	10	20	20	10	20	10	10
Diagnosi Prenatale	gravidanza villocentesi	villocentesi	0	pregnancy	10	110	10	20	20	10	20	10	10	10
Esercizio Fisico	gravidanza yoga	yoga	0	pregnancy	10	110	20	20	10	10	10	10	10	20
Malattie Infettive	infezioni durante la gravidanza	mal infettive	0	pregnancy	10	110	20	10	10	10	20	10	20	10
Malattie Infettive	influenza durante gravidanza	influenza	0	pregnancy	10	110	10	10	10	10	10	20	30	10
Diagnosi Prenatale	iot firenze diagnosi prenatale	centri di diagnosi	0	pregnancy	20	110	10	10	20	10	10	20	20	10
Malattie Infettive	l influenza in gravidanza	influenza	0	pregnancy	10	110	10	20	10	10	10	20	20	10
Diagnosi Prenatale	la diagnosi prenatale	diagnosi prenatale	0	pregnancy	10	110	10	20	20	10	20	10	10	10
Alimentazione	la dieta della fertilità	alimentazione e concepimento	1	preconception only	20	110	10	20	20	10	20	10	10	10
Alimentazione	mangiare carne in gravidanza	carne	0	pregnancy	20	110	10	10	20	10	30	10	10	10
Alimentazione	mangiare fagioli in gravidanza	legumi	0	pregnancy	10	110	20	20	10	10	10	20	10	10
Alimentazione	mangiare formaggi in gravidanza	latte e derivati	0	pregnancy	10	110	20	10	10	10	20	20	10	10
Alimentazione	mangiare molluschi in gravidanza	crostacei e molluschi	0	pregnancy	10	110	20	10	10	20	10	10	10	20
Farmaci	medicinali che si possono prendere in gravidanza	farmaci	0	pregnancy	10	110	10	10	10	20	20	10	10	20
Alimentazione	menu dieta gravidanza	alimentazione	0	pregnancy	10	110	20	20	10	10	20	10	10	10
Alimentazione	molluschi cotti in gravidanza	crostacei e molluschi	0	pregnancy	20	110	10	10	10	20	10	20	10	20
Alimentazione	omega tre in gravidanza	integratori	0	pregnancy	10	110	10	30	10	10	10	10	10	20
Malattie Infettive	parotite e gravidanza	parotite	0	pregnancy	20	110	20	10	10	10	10	10	20	20
Alimentazione	perdere kg in gravidanza	perdere peso	0	pregnancy	10	110	10	10	10	10	20	10	20	20
Sostanze Tossiche	prodotti corpo gravidanza	cosmetici	0	pregnancy	10	110	10	20	20	20	10	10	10	10
Farmaci	quali medicinali si possono assumere in gravidanza	farmaci	0	pregnancy	20	110	30	20	10	10	10	10	10	10
Acido Folico	quando prendere acido folico in gravidanza	acido folico e modalità di assunzione	0	pregnancy	10	110	10	20	10	10	20	10	20	10
Diagnosi Prenatale	quando si deve fare l amniocentesi	amniocentesi	0	pregnancy	20	110	10	10	10	20	10	20	20	10
Acido Folico	quanti mg di acido folico in gravidanza	acido folico e modalità di assunzione	0	pregnancy	10	110	20	20	10	10	10	10	10	20
Sostanze Tossiche	raggi e gravidanza	radiografie	0	pregnancy	10	110	20	0	10	10	20	30	10	10
Diagnosi Prenatale	screening genetico preimpianto	esami fecondazione artificiale	0	pregnancy	10	110	10	10	10	10	20	10	30	10
Alcol	si possono bere alcolici in gravidanza	alcol	0	pregnancy	10	110	20	10	10	10	20	10	10	20
Fumo	sigarette e gravidanza	sigarette elettroniche	0	pregnancy	10	110	10	10	20	20	20	10	10	10
Fumo	sigarette elettroniche in gravidanza	sigarette elettroniche	0	pregnancy	20	110	10	10	20	20	10	20	10	10
Esercizio Fisico	sport per donne in gravidanza	esercizi specifici per la gravidanza	0	pregnancy	10	110	20	20	10	10	20	10	10	10
Esercizio Fisico	sport primi mesi di gravidanza	effetti o possibilità di fare sport	0	pregnancy	10	110	10	10	10	10	10	20	20	20
Alimentazione	tabella cibi in gravidanza	alimentazione	0	pregnancy	20	110	30	10	10	10	20	10	10	10
Farmaci	talidomide focomelia	talidomide	0	pregnancy	40	110	10	10	20	20	20	10	10	10
Malattie Infettive	terapia toxoplasmosi in gravidanza	streptococco	0	pregnancy	20	110	20	10	10	20	10	20	10	10
Droghe	tossicodipendenza e gravidanza	tossicodipendenza	0	pregnancy	20	110	20	10	10	10	20	10	20	10
Diagnosi Prenatale	translucenza nucale e amniocentesi	amniocentesi e traslucenza	0	pregnancy	10	110	10	20	20	10	20	10	10	10
Alimentazione	una dieta per la gravidanza	alimentazione	0	pregnancy	10	110	10	20	10	30	10	10	10	10
Vaccini	vaccino influenza in gravidanza	anti influenzale	0	pregnancy	10	110	10	30	20	10	10	10	10	10
Acido Folico	vitamina b acido folico	acido folico con altri integratori	0	pregnancy	20	110	10	20	20	10	10	20	10	10
Alimentazione	vitamina e fertilità	integratori e concepimento	1	preconception only	10	110	10	20	20	10	10	20	10	10
Acido Folico	acido folico durante la gravidanza	acido folico durante la gravidanza	0	pregnancy	10	100	10	10	10	10	10	10	30	10
Acido Folico	acido folico folina 5 mg	acido folico farmaci	0	pregnancy	10	100	10	10	20	10	20	10	10	10
Acido Folico	acido folico vitamina b9	acido folico con altri integratori	0	pregnancy	10	100	20	10	10	10	10	10	20	10
Alcol	alcol e gravidanza conseguenze	alcol rischi	0	pregnancy	10	100	20	20	10	10	10	10	10	10
Alcol	alcolici gravidanza	alcol	0	pregnancy	20	100	10	10	10	10	20	20	10	10
Alcol	alcolismo fetale	alcolismo fetale	0	pregnancy	10	100	10	10	10	20	10	20	10	10
Alimentazione	alimentazione corretta in gravidanza dieta	alimentazione	0	pregnancy	10	100	10	20	20	10	10	10	10	10
Alimentazione	alimentazione per favorire il concepimento	alimentazione e concepimento	1	preconception only	10	100	20	20	10	10	10	10	10	10
Acido Folico	alimenti che contengono l acido folico	alimenti che contengono acido folico	0	pregnancy	10	100	10	10	10	10	20	10	10	20
Alimentazione	alimenti per donne in gravidanza	alimentazione	0	pregnancy	10	100	10	10	10	10	10	20	20	10
Diagnosi Prenatale	amniocentesi dopo i 35 anni	amniocentesi	0	pregnancy	20	100	20	10	10	10	10	20	10	10
Diagnosi Prenatale	amniocentesi in gravidanza gemellare	amniocentesi	0	pregnancy	10	100	20	10	10	10	10	20	10	10
Malattie Infettive	amniocentesi per toxoplasmosi	toxoplasmosi	0	pregnancy	10	100	10	10	10	10	10	10	30	10
Farmaci	antibiotici consentiti in gravidanza	antibiotici	0	pregnancy	10	100	20	10	10	10	10	20	10	10
Farmaci	antibiotico concepimento	antibiotici e concepimento	1	preconception only	10	100	10	10	10	10	10	20	20	10
Farmaci	assumere antibiotici in gravidanza	antibiotici	0	pregnancy	10	100	10	10	10	10	30	10	10	10
Esercizio Fisico	che sport si possono fare in gravidanza	effetti o possibilità di fare sport	0	pregnancy	10	100	20	10	10	10	10	10	20	10
Alimentazione	cibi da assumere in gravidanza	alimentazione	0	pregnancy	10	100	10	10	10	10	10	10	30	10
Alimentazione	cibi durante la gravidanza	alimentazione	0	pregnancy	10	100	10	10	10	10	20	10	10	20
Sostanze Tossiche	crema cellulite gravidanza	crema anticellulite	0	pregnancy	10	100	20	10	10	10	10	10	10	20
Sostanze Tossiche	crema per il viso in gravidanza	creme	0	pregnancy	10	100	10	10	10	10	10	30	10	10
Malattie Infettive	curare cistite in gravidanza	cistite	0	pregnancy	20	100	10	10	10	10	10	10	20	20
Malattie Croniche	diabete gestazionale alimentazione	dieta per diabete gestazionale	0	pregnancy	10	100	20	10	10	10	20	10	10	10
Malattie Croniche	diabete in gravidanza conseguenze	diabete	0	pregnancy	10	100	20	10	10	10	10	10	20	10
Diagnosi Prenatale	diagnosi prenatale milano	centri di diagnosi	0	pregnancy	10	100	20	10	10	10	10	20	10	10
Alimentazione	dieta equilibrata gravidanza	alimentazione	0	pregnancy	10	100	10	20	10	10	20	10	10	10
Acido Folico	difetto del tubo neurale	spina bifida	0	pregnancy	10	100	10	20	10	10	10	10	20	10
Droghe	droghe in gravidanza	droghe	0	pregnancy	10	100	10	20	10	10	10	10	10	20
Droghe	fumare mariuana in gravidanza	marjuana	0	pregnancy	10	100	10	10	10	10	20	20	10	10
Malattie Croniche	glicemia alta in gravidanza quale dieta	glicemia	0	pregnancy	10	100	10	10	20	10	20	10	10	10
Malattie Croniche	glicemia in gravidanza cosa mangiare	glicemia	0	pregnancy	10	100	10	10	10	10	10	10	20	20
Alimentazione	glicemia in gravidanza cosa mangiare	glicemia	0	pregnancy	10	100	10	10	10	10	10	10	20	20
Alcol	gravidanza alcool	alcol	0	pregnancy	10	100	10	10	10	10	20	10	10	20
Alimentazione	gravidanza chili	controllo del peso	0	pregnancy	10	100	20	10	20	10	10	10	10	10
Sostanze Tossiche	gravidanza creme	creme	0	pregnancy	10	100	10	10	10	10	20	20	10	10
Alimentazione	gravidanza e alimentazione cosa evitare	alimentazione da evitare	0	pregnancy	10	100	10	10	10	30	10	10	10	10
Malattie Croniche	gravidanza ipertiroidismo	ipertiroidismo	0	pregnancy	10	100	10	10	20	10	20	10	10	10
Alimentazione	gravidanza mangiare	alimentazione	0	pregnancy	10	100	20	10	10	10	20	10	10	10
Malattie Infettive	herpes labbiale in gravidanza	herpes	0	pregnancy	10	100	20	10	10	10	10	20	10	10
Malattie Infettive	herpes zoster in gravidanza terapia	VZV varicela e zoster	0	pregnancy	10	100	10	10	10	10	10	10	10	30
Alimentazione	i chili in gravidanza	controllo del peso	0	pregnancy	10	100	10	10	10	10	20	20	10	10
Acido Folico	integratore acido folico gravidanza	acido folico durante la gravidanza	0	pregnancy	20	100	20	10	10	10	10	20	10	10
Malattie Croniche	ipertensione arteriosa in gravidanza	ipertensione	0	pregnancy	10	100	10	10	10	10	20	10	20	10
Malattie Croniche	ipertensione in gravidanza sintomi	ipertensione	0	pregnancy	10	100	20	10	10	10	10	10	20	10
Alimentazione	la cioccolata in gravidanza	cacao e ciocccolato	0	pregnancy	10	100	10	20	10	10	20	10	10	10
Malattie Infettive	listeria e gravidanza	listeria	0	pregnancy	10	100	10	0	0	0	40	20	10	20
Esercizio Fisico	lo sport in gravidanza	effetti o possibilità di fare sport	0	pregnancy	10	100	20	20	10	10	10	10	10	10
Alimentazione	mangiare affettati in gravidanza	salumi	0	pregnancy	10	100	10	10	10	10	10	20	10	20
Alimentazione	mangiare coniglio in gravidanza	carne	0	pregnancy	10	100	20	10	20	10	10	10	10	10
Alimentazione	mangiare fritto in gravidanza	fritto	0	pregnancy	10	100	10	10	10	10	10	10	20	20
Alimentazione	nutrizionista gravidanza	dietologo	0	pregnancy	10	100	10	10	10	10	10	10	30	10
Alcol	posso bere vino in gravidanza	vino	0	pregnancy	10	100	10	10	10	20	20	10	10	10
Diagnosi Prenatale	prelievo per bitest	duo test	0	pregnancy	10	100	10	10	20	10	10	20	10	10
Farmaci	prendere antibiotici in gravidanza	antibiotici	0	pregnancy	10	100	10	10	10	10	10	10	30	10
Malattie Infettive	prevenzione toxoplasmosi in gravidanza	toxoplasmosi	0	pregnancy	20	100	10	20	10	10	20	20	0	10
Diagnosi Prenatale	quando villocentesi	villocentesi	0	pregnancy	10	100	20	10	10	10	10	10	20	10
Acido Folico	quantità acido folico in gravidanza	acido folico e modalità di assunzione	0	pregnancy	10	100	10	0	0	0	30	30	20	10
Fumo	quanto fumare in gravidanza	quante sigarette	0	pregnancy	10	100	10	10	10	20	20	10	10	10
Alimentazione	ricette gravidanza dieta	alimentazione	0	pregnancy	10	100	20	10	10	10	10	10	10	20
Alimentazione	ricette per donne incinta	alimentazione	0	pregnancy	20	100	10	10	10	10	10	20	20	10
Malattie Infettive	rimedi cistite gravidanza	cistite	0	pregnancy	10	100	10	10	10	10	10	10	20	20
Fumo	rischi fumo in gravidanza	effetti del fumo	0	pregnancy	20	100	20	10	10	10	10	10	10	20
Diagnosi Prenatale	risultati bi test gravidanza	duo test	0	pregnancy	10	100	10	10	10	10	10	0	20	30
Diagnosi Prenatale	sindrome down diagnosi prenatale	diagnosi sindrome di down	0	pregnancy	10	100	10	20	20	10	10	10	10	10
Sostanze Tossiche	solari in gravidanza	creme solari	0	pregnancy	40	100	10	0	10	0	10	10	10	50
Farmaci	terapie ormonali per gravidanza	terapie ormonali	1	preconception only	10	100	20	30	10	10	10	0	10	10
Diagnosi Prenatale	test dna prenatale non invasivo	consulenza genetica gravidanza	0	pregnancy	20	100	20	10	20	10	10	10	10	10
Vaccini	vaccino epatite b in gravidanza	epatite b	0	pregnancy	10	100	30	10	10	10	10	10	10	10
Vaccini	vaccino gravidanza	vaccinazioni	0	pregnancy	10	100	10	10	20	20	10	10	10	10
Malattie Croniche	valori normali di glicemia in gravidanza	glicemia	0	pregnancy	10	100	10	20	10	10	10	10	20	10
Malattie Infettive	varicella in gravidanza primo trimestre	VZV varicela e zoster	0	pregnancy	10	100	10	20	20	10	10	10	10	10
Esercizio Fisico	yoga e concepimento	yoga e concepimento	1	preconception only	10	100	20	20	10	10	10	10	10	10
Acido Folico	acido folico dha	acido folico con altri integratori	0	pregnancy	10	90	10	10	10	10	10	10	10	20
Acido Folico	acido folico prima gravidanza	acido folico prima della gravidanza	0	preconception only	20	90	10	10	10	10	10	10	20	10
Acido Folico	acido folico prodotti	acido folico farmaci	0	pregnancy	10	90	10	10	10	10	20	10	10	10
Acido Folico	acido folico quando	acido folico e modalità di assunzione	0	preconception only	10	90	10	10	10	10	20	10	10	10
Acido Folico	acido folico sintomi	acido folico sintomi	0	pregnancy	10	90	10	10	10	10	10	20	10	10
Alimentazione	alimentazione a nove mesi	alimentazione	0	pregnancy	10	90	20	10	10	10	10	10	10	10
Alimentazione	alimentazione per donne in gravidanza	alimentazione	0	pregnancy	10	90	10	10	10	10	20	10	10	10
Alimentazione	alimenti per gravidanza	alimentazione	0	pregnancy	10	90	20	10	10	10	10	10	10	10
Diagnosi Prenatale	amniocentesi quando non farla	amniocentesi	0	pregnancy	10	90	10	10	10	10	10	10	20	10
Farmaci	antibiotico in gravidanza rischi	antibiotici	0	pregnancy	10	90	10	10	10	10	10	20	10	10
Malattie Croniche	asma allergica in gravidanza	asma	0	pregnancy	10	90	10	10	10	10	10	10	10	20
MST	batteriuria significativa asintomatica gravidanza	batteriuria	0	pregnancy	10	90	20	10	10	10	10	10	10	10
Diagnosi Prenatale	centro di diagnosi prenatale palermo	centri di diagnosi	0	pregnancy	10	90	10	10	10	10	10	10	20	10
Alimentazione	cibi che favoriscono la fertilità	alimentazione e concepimento	1	preconception only	10	90	10	10	10	10	20	10	10	10
Alimentazione	cibi crudi in gravidanza	cibi crudi	0	pregnancy	10	90	10	10	20	10	10	10	10	10
Alimentazione	cibo per rimanere incinta	alimentazione e concepimento	1	preconception only	10	90	10	10	10	10	20	10	10	10
Sostanze Tossiche	crema solare gravidanza	creme solari	0	pregnancy	30	90	0	10	0	0	10	10	20	40
Sostanze Tossiche	creme anticellulite gravidanza	crema anticellulite	0	pregnancy	20	90	10	10	10	10	10	10	10	20
Sostanze Tossiche	creme consigliate in gravidanza	creme	0	pregnancy	10	90	10	10	10	10	10	10	20	10
Sostanze Tossiche	creme durante la gravidanza	creme	0	pregnancy	10	90	10	10	10	10	20	10	10	10
Sostanze Tossiche	creme e oli in gravidanza	creme	0	pregnancy	10	90	10	10	10	10	20	10	10	10
Sostanze Tossiche	creme solari gravidanza	creme solari	0	pregnancy	30	90	0	10	0	10	10	10	20	30
Sostanze Tossiche	detergenti intimi in gravidanza	detergenti intimi	0	pregnancy	20	90	10	10	10	10	20	10	10	10
Malattie Croniche	diabete gestazionale rischi feto	diabete gestazionale	0	pregnancy	10	90	10	10	10	10	10	10	20	10
Alimentazione	dieta e ricette in gravidanza	alimentazione	0	pregnancy	10	90	10	10	10	10	20	10	10	10
Alimentazione	dieta gestanti	alimentazione	0	pregnancy	10	90	10	10	10	10	10	20	10	10
Alimentazione	dieta in gravidanza per donne in sovrappeso	controllo del peso	0	pregnancy	10	90	10	10	10	10	20	10	10	10
Alimentazione	dieta in gravidanza settimana per settimana	alimentazione	0	pregnancy	10	90	10	10	10	10	10	10	20	10
Alimentazione	dieta per donna in gravidanza	alimentazione	0	pregnancy	10	90	10	10	10	10	10	10	20	10
Alimentazione	dieta per le donne in gravidanza	alimentazione	0	pregnancy	10	90	10	10	10	20	10	10	10	10
Alimentazione	dieta x dimagrire in gravidanza	perdere peso	0	pregnancy	10	90	10	10	10	20	10	10	10	10
Diagnosi Prenatale	duo test translucenza nucale	test combinato	0	pregnancy	10	90	10	10	10	10	10	10	20	10
Diagnosi Prenatale	esami preventivi gravidanza	esame pre gravidanza	0	preconception only	10	90	20	10	10	10	10	10	10	10
Alimentazione	esempio menu gravidanza	alimentazione	0	pregnancy	10	90	10	10	10	10	10	10	10	20
Farmaci	farmaci ammessi in gravidanza	farmaci	0	pregnancy	10	90	10	10	20	10	10	10	10	10
Acido Folico	folina bugiardino	acido folico e modalità di assunzione	0	pregnancy	10	90	10	10	10	10	10	10	10	20
Fumo	fumare il primo mese di gravidanza	fumare in gravidanza	0	pregnancy	10	90	10	0	0	20	10	10	20	20
Malattie Croniche	glicemia 95 in gravidanza	glicemia	0	pregnancy	10	90	10	10	10	10	10	10	10	20
Alimentazione	gravidanza cibi consigliati	alimentazione	0	pregnancy	10	90	10	20	10	10	10	10	10	10
Droghe	gravidanza cocaina	cocaina	0	pregnancy	10	90	10	30	10	10	10	10	10	0
Malattie Croniche	gravidanza diabete gestazionale	diabete gestazionale	0	pregnancy	10	90	20	10	10	10	10	10	10	10
Malattie Croniche	gravidanza donne diabetiche	diabete	0	pregnancy	10	90	10	20	10	10	10	10	10	10
Droghe	gravidanza e cocaina	cocaina	0	pregnancy	10	90	10	10	10	10	10	20	10	10
Farmaci	gravidanza e medicinali	farmaci	0	pregnancy	10	90	20	10	10	10	10	10	10	10
Alimentazione	gravidanza e obesita	obesità	0	pregnancy	10	90	10	20	10	10	10	10	10	10
Alimentazione	gravidanza e pesce	pesce	0	pregnancy	10	90	10	10	10	10	10	20	10	10
Sostanze Tossiche	gravidanza e radiografie	radiografie	0	pregnancy	10	90	20	10	10	10	10	10	10	10
Fumo	gravidanza e sigarette	fumare in gravidanza	0	pregnancy	10	90	20	10	10	10	10	10	10	10
Alimentazione	gravidanza ricette	alimentazione	0	pregnancy	10	90	10	10	10	10	10	10	20	10
Alimentazione	in gravidanza cosa si può mangiare	alimentazione	0	pregnancy	20	90	10	10	10	20	10	10	10	10
Malattie Infettive	infezioni batteriche in gravidanza	mal infettive	0	pregnancy	10	90	10	20	10	10	10	10	10	10
Alimentazione	lista alimenti gravidanza	alimentazione	0	pregnancy	10	90	10	20	10	10	10	10	10	10
Alimentazione	lista cibi in gravidanza	alimentazione	0	pregnancy	10	90	10	10	10	20	10	10	10	10
Farmaci	medicina omeopatica in gravidanza	omeopatia	0	pregnancy	10	90	10	10	10	10	10	10	20	10
Farmaci	medicine e gravidanza	farmaci	0	pregnancy	10	90	20	10	10	10	10	10	10	10
Sostanze Tossiche	mercurio in gravidanza	mercurio	0	pregnancy	10	90	10	10	10	10	10	20	10	10
Alimentazione	obese in gravidanza	obesità	0	pregnancy	10	90	10	10	10	10	10	10	20	10
MST	papilloma virus e fertilità	hpv e concepimento	1	preconception only	10	90	10	10	10	10	20	10	10	10
Diagnosi Prenatale	rischi amniocentesi gravidanza	amniocentesi	0	pregnancy	10	90	10	10	10	10	10	10	20	10
Diagnosi Prenatale	screening prenatale valori	screening in gravidanza	0	pregnancy	10	90	10	20	10	10	10	10	10	10
Fumo	si puo fumare la sigaretta elettronica in gravidanza	sigarette elettroniche	0	pregnancy	10	90	10	10	10	20	10	10	10	10
Diagnosi Prenatale	test dna prima della nascita	consulenza genetica gravidanza	0	pregnancy	10	90	10	10	10	10	10	10	20	10
Malattie Croniche	trombofilia genetica in gravidanza	trombofilia	0	pregnancy	10	90	10	10	10	10	10	10	20	10
Alcol	un bicchiere di birra in gravidanza	birra quanta	0	pregnancy	10	90	10	10	10	10	10	20	10	10
Vaccini	vaccinazioni e gravidanza	vaccinazioni	0	pregnancy	10	90	10	10	10	10	10	10	10	20
Vaccini	vaccinazioni gravidanza	vaccinazioni	0	pregnancy	10	90	10	10	10	10	20	10	10	10
Vaccini	vaccini gravidanza	vaccinazioni	0	pregnancy	10	90	20	10	10	10	10	10	10	10
Vaccini	vaccino antitetanica in gravidanza	tetano	0	pregnancy	10	90	20	0	0	0	30	10	10	20
Acido Folico	vitamina b9 a cosa serve	acido folico	0	pregnancy	10	90	10	10	10	10	10	10	20	10
Alimentazione	vitamine pre gravidanza	integratori prima della gravidanza	0	preconception only	10	90	10	10	10	10	20	10	10	10
Acido Folico	acido folico in gravidanza quando assumerlo	acido folico e modalità di assunzione	0	pregnancy	10	80	10	10	10	10	10	10	10	10
Acido Folico	acido folico uso	acido folico e modalità di assunzione	0	pregnancy	10	80	10	10	10	10	10	10	10	10
Alcol	alcohol in gravidanza	alcol	0	pregnancy	10	80	10	10	10	10	10	10	10	10
Alcol	alcolismo in gravidanza	alcolismo	0	pregnancy	10	80	10	10	10	10	10	10	10	10
Alimentazione	alimentazione donne incinta	alimentazione	0	pregnancy	10	80	10	10	10	10	10	10	10	10
Alimentazione	alimentazione feto	alimentazione	0	pregnancy	10	80	10	10	10	10	10	10	10	10
Alimentazione	alimentazione gravidanza evitare	alimentazione da evitare	0	pregnancy	10	80	10	10	10	10	10	10	10	10
Alimentazione	alimentazione gravidanza toxoplasmosi	toxoplasmosi e alimenti	0	pregnancy	10	80	10	10	10	10	10	10	10	10
Malattie Infettive	alimentazione gravidanza toxoplasmosi	toxoplasmosi e alimentazione	0	pregnancy	10	80	10	10	10	10	10	10	10	10
Alimentazione	alimentazione in gravidanza toxoplasmosi	toxoplasmosi e alimenti	0	pregnancy	10	80	10	10	10	10	10	10	10	10
Malattie Infettive	alimentazione in gravidanza toxoplasmosi	toxoplasmosi e alimentazione	0	pregnancy	10	80	10	10	10	10	10	10	10	10
Diagnosi Prenatale	amniocentesi con prelievo di sangue	amniocentesi	0	pregnancy	10	80	10	10	10	10	10	10	10	10
Diagnosi Prenatale	analisi amniocentesi	amniocentesi	0	pregnancy	10	80	10	10	10	10	10	10	10	10
Farmaci	antibiotici concepimento	antibiotici e concepimento	1	preconception only	10	80	10	10	10	10	10	10	10	10
Esercizio Fisico	attivita sportiva in gravidanza	effetti o possibilità di fare sport	0	pregnancy	10	80	10	10	10	10	10	10	10	10
Alcol	bere una birra in gravidanza	birra quanta	0	pregnancy	10	80	10	10	10	10	10	10	10	10
Malattie Infettive	citomegalovirus feto	cmv	0	pregnancy	10	80	10	10	10	10	10	10	10	10
Malattie Infettive	citomegalovirus in gravidanza igg positivo	cmv	0	pregnancy	10	80	10	0	10	10	10	10	10	20
Alimentazione	come nutrirsi in gravidanza	alimentazione	0	pregnancy	10	80	10	10	10	10	10	10	10	10
Sostanze Tossiche	creme autoabbronzanti in gravidanza	creme solari	0	pregnancy	10	80	10	10	0	10	10	10	10	20
Malattie Croniche	dieta diabetica in gravidanza	dieta per diabete in gravidanza	0	pregnancy	10	80	10	10	10	10	10	10	10	10
Alimentazione	dieta diabetica in gravidanza	diabete	0	pregnancy	10	80	10	10	10	10	10	10	10	10
Alimentazione	dieta in gravidanza per toxoplasmosi	toxoplasmosi e alimenti	0	pregnancy	10	80	10	10	10	10	10	10	10	10
Malattie Infettive	dieta in gravidanza per toxoplasmosi	toxoplasmosi e alimentazione	0	pregnancy	10	80	10	10	10	10	10	10	10	10
Alimentazione	dieta nella gravidanza	alimentazione	0	pregnancy	10	80	10	10	10	10	10	10	10	10
Alimentazione	dimagrire in gravidanza come	perdere peso	0	pregnancy	10	80	10	10	10	10	10	10	10	10
Diagnosi Prenatale	dopo amniocentesi che fare	amniocentesi	0	pregnancy	20	80	10	40	10	10	0	10	0	0
Acido Folico	dove trovo l acido folico	acido folico farmaci	0	pregnancy	10	80	10	10	10	10	10	10	10	10
Malattie Croniche	esame diabete in gravidanza	diabete	0	pregnancy	10	80	10	10	10	10	10	10	10	10
Fumo	fumare nei primi mesi di gravidanza	fumare in gravidanza	0	pregnancy	10	80	10	10	10	10	10	10	10	10
Fumo	fumo e gravidanza rischi	effetti del fumo	0	pregnancy	10	80	10	10	10	10	10	10	10	10
Alimentazione	gravidanza alimenti	alimentazione	0	pregnancy	10	80	10	10	10	10	10	10	10	10
Malattie Croniche	gravidanza con ipertiroidismo	ipertiroidismo	0	pregnancy	10	80	10	10	10	10	10	10	10	10
Alimentazione	gravidanza cosa mangiare e cosa no	alimentazione	0	pregnancy	10	80	10	10	10	10	10	10	10	10
Alcol	gravidanza e birra	birra	0	pregnancy	10	80	10	10	10	10	10	10	10	10
Farmaci	gravidanza farmaci consentiti	farmaci	0	pregnancy	10	80	10	10	10	10	10	10	10	10
Malattie Infettive	gravidanza infezioni	mal infettive	0	pregnancy	10	80	10	10	10	10	10	10	10	10
Malattie Croniche	gravidanza malattie	malattie	0	pregnancy	10	80	10	10	10	10	10	10	10	10
Diagnosi Prenatale	gravidanza screening	screening in gravidanza	0	pregnancy	10	80	10	10	10	10	10	10	10	10
Alimentazione	integratore alimentare gravidanza	integratori	0	pregnancy	10	80	10	10	10	10	10	10	10	10
Alimentazione	lista alimenti vietati in gravidanza	alimentazione da evitare	0	pregnancy	10	80	10	10	10	10	10	10	10	10
Farmaci	medicina gravidanza	magnesio	0	pregnancy	10	80	10	10	10	10	10	10	10	10
Sostanze Tossiche	quale crema usare in gravidanza	creme	0	pregnancy	10	80	10	10	10	10	10	10	10	10
Diagnosi Prenatale	quando va fatta l amniocentesi	amniocentesi	0	pregnancy	10	80	10	10	10	10	10	10	10	10
Esercizio Fisico	sport gravidanza primi mesi	effetti o possibilità di fare sport	0	pregnancy	10	80	10	10	10	10	10	10	10	10
Esercizio Fisico	sport inizio gravidanza	effetti o possibilità di fare sport	0	pregnancy	10	80	10	10	10	10	10	10	10	10
Diagnosi Prenatale	test amniocentesi	amniocentesi	0	pregnancy	10	80	10	10	10	10	10	10	10	10
Acido Folico	uso acido folico	acido folico e modalità di assunzione	0	pregnancy	10	80	10	10	10	10	10	10	10	10
MST	vaginite e concepimento	vaginite e concepimento	1	preconception only	10	80	10	10	10	10	10	10	10	10
Alimentazione	vegan gravidanza	dieta vegana	0	pregnancy	10	80	10	10	10	10	10	10	10	10
Diagnosi Prenatale	villocentese	villocentesi	0	pregnancy	10	80	10	10	10	10	10	10	10	10
Acido Folico	vitamina b6 acido folico	acido folico con altri integratori	0	pregnancy	10	80	10	10	10	10	10	10	10	10
Acido Folico	vitamina b6 e acido folico	acido folico con altri integratori	0	pregnancy	10	80	10	10	10	10	10	10	10	10
Acido Folico	vitamina c acido folico	acido folico con altri integratori	0	pregnancy	10	80	10	10	10	10	10	10	10	10
Alimentazione	vitamine e gravidanza	integratori e concepimento	0	pregnancy	10	80	10	10	10	10	10	10	10	10
Esercizio Fisico	yoga pre parto	yoga	0	pregnancy	10	80	10	10	10	10	10	10	10	10
MST	clamidia gravidanza	clamidia	0	pregnancy	10	70	0	0	0	0	0	0	40	30
MST	gravidanza gravidanza	gonorrea	0	pregnancy	10	70	10	10	10	0	10	10	10	10
Malattie Infettive	gravidanza malattie infettive	mal infettive	0	pregnancy	10	70	10	10	10	10	10	10	10	0
Diagnosi Prenatale	nanismo diagnosi prenatale	diagnosi nanismo	0	pregnancy	10	70	10	10	10	10	10	10	10	0
Diagnosi Prenatale	test sindrome down	diagnosi sindrome di down	0	pregnancy	10	70	10	10	10	10	10	0	10	10
Acido Folico	vitamina e acido folico	acido folico con altri integratori	0	pregnancy	10	70	0	10	10	10	10	10	10	10
Malattie Infettive	anguria in gravidanza toxoplasmosi	toxoplasmosi e alimentazione	0	pregnancy	30	60	10	0	0	10	10	10	10	10
Malattie Infettive	avere la febbre in gravidanza	febbre	0	pregnancy	10	60	10	0	0	10	10	10	10	10
Malattie Infettive	cytomegalovirus igg in gravidanza	cmv	0	pregnancy	10	60	30	0	0	10	10	0	0	10
Alimentazione	gravidanza dieta alimentare	alimentazione	0	pregnancy	10	60	10	10	10	10	10	10	0	0
Alimentazione	gravidanza dieta da seguire	alimentazione	0	pregnancy	10	60	10	10	10	0	10	10	0	10
Malattie Infettive	toxoplasmosi in gravidanza conseguenze	toxoplasmosi	0	pregnancy	10	60	0	0	0	0	0	0	30	30
Acido Folico	vit b9 acido folico	acido folico	0	pregnancy	10	60	10	10	0	0	10	10	10	10
Alimentazione	caffè e concepimento	caffè e concepimento	1	preconception only	10	50	20	0	0	0	0	0	10	20
MST	hiv in gravidanza sintomi	hiv	0	pregnancy	10	30	10	0	0	0	0	0	10	10
Sostanze Tossiche	quali creme solari in gravidanza	creme solari	0	pregnancy	10	20	0	0	0	0	0	0	10	10
