# Supplementary material for: Web-Based Surveillance of Public Information Needs for Informing Preconception Interventions
Source: PLoS One. 2015 Apr 16;10(4):e0122551. doi: 10.1371/journal.pone.0122551 (PMC4399910; doi:10.1371/journal.pone.0122551)
Supplement: S2 Data — (XLSX) [file pone.0122551.s005.xlsx]

## Sheet: Data
Data_pub	Timestamp	Month	Url	Source	Topics	Contesto	Correttezza	Correttezza2	Tipo	Facebook	Twitter	GooglePlus	Linkedin	OtherSN	TotalSN	Alexa
2014-04-28	1398678825	Apr14	http://ziczac.it/a/leggi/757493d8e8130d48f5c334d58322c0ea/	ziczac.it	Diagnosi Prenatale	Pregnancy	Totally	Totally	Static Page	0	0	0	0	0	0	26951
2014-04-28	1398699992	Apr14	http://forum.alfemminile.com/forum/matern1/__f500000_matern1-6-settimane-si-sente-il-battito.html	forum.alfemminile.com	Malattie Croniche,Alimentazione	Pregnancy			Discussion	0	0	0	0	0	0	3545
2014-04-28	1398692626	Apr14	http://bellezza.pourfemme.it/foto/credenze-sui-capelli-da-sfatare_5789_2.html	bellezza.pourfemme.it	Sostanze Tossiche,Alcol,Alimentazione	Pregnancy	Partially	Not Correct	Media	0	0	0	0	0	0	20252
2014-04-28	1398689880	Apr14	http://www.corriere.it/salute/pediatria/14_aprile_28/bambino-la-coda-colpa-spina-bifida-25eec2d4-ced2-11e3-b1ed-761dab5779b9.shtml	corriere.it	Acido Folico,Alimentazione,Diagnosi Prenatale,Malattie Infettive	Both	Totally	Totally	Static Page	673	7	0	0	0	680	461
2014-04-28	1398693520	Apr14	http://esseresani.pianetadonna.it/olio-di-iperico-usi-e-caratteristiche-209122.html	esseresani.pianetadonna.it	Farmaci,Alimentazione,Fumo,Malattie Croniche,Malattie Infettive,MST,Sostanze Tossiche	Pregnancy	Partially	Not Correct	Static Page	7	0	0	2	0	9	27887
2014-04-28	1398724571	Apr14	http://forum.alfemminile.com/forum/matern1/__f500043_matern1-Ragazze-per-chi-ha-il-diabete-gestazionale.html	forum.alfemminile.com	Malattie Croniche,Alimentazione	Preconception			Discussion	0	0	0	0	0	0	3545
2014-04-28	1398698301	Apr14	http://forum.alfemminile.com/forum/mamandecembre/__f56363_mamandecembre-Scusate.html	forum.alfemminile.com	Fumo,Alcol,Alimentazione	Pregnancy			Discussion	0	0	0	0	0	0	3545
2014-04-28	1398695395	Apr14	http://forum.gravidanzaonline.it/forum/sport-in-gravidanza-t66614.html	forum.gravidanzaonline.it	Diagnosi Prenatale,Esercizio Fisico	Pregnancy			Discussion	0	0	0	0	0	0	80105
2014-04-24	1398369103	Apr14	http://forum.alfemminile.com/forum/mariage1/__f531763_mariage1-Che-voi-sappiate-roll-roll.html	forum.alfemminile.com	Acido Folico,Alimentazione	Preconception			Discussion	0	0	0	0	0	0	3545
2014-04-23	1398252308	Apr14	http://www.today.it/scienze/prendere-antibiotici-in-gravidanza-puo-danneggiare-il-feto-ecco-la-ricerca.html	today.it	Farmaci,Malattie Infettive	Pregnancy	Not at all	Not Correct	Static Page	5	1	0	0	0	6	9366
2014-04-22	1398175076	Apr14	http://forum.gravidanzaonline.it/forum/caffe-in-gravidanza-t66566.html#p7747810	forum.gravidanzaonline.it	Diagnosi Prenatale	Pregnancy			Discussion	0	0	0	0	0	0	80105
2014-04-22	1398172706	Apr14	http://notizie.virgilio.it/notizie/cronaca/2014/04_aprile/22/carenza_vitamina_d_in_gravidanza_provoca_carie_nei_beb-egrave,42381582.html	notizie.virgilio.it	Malattie Infettive,Alimentazione	Pregnancy	Partially	Not Correct	Static Page	0	0	0	0	0	0	604
2014-04-22	1398162515	Apr14	http://www.ilpiacenza.it/blog/animali/toxoplasmosi-gravidanza-gatti.html	ilpiacenza.it	Malattie Infettive,Alimentazione	Pregnancy	Totally	Totally	Static Page	93	0	0	0	0	93	119499
2014-04-21	1398111769	Apr14	http://forum.alfemminile.com/forum/matern1/__f499352_matern1-Ma-perche.html	forum.alfemminile.com	Alcol,Alimentazione	Pregnancy			Discussion	0	0	0	0	0	0	3545
2014-04-21	1398121531	Apr14	http://www.ok-salute.it/consulto/idDomanda/2721	ok-salute.it	Malattie Infettive,Vaccini	Preconception			Discussion	0	0	0	0	0	0	64923
2014-04-20	1397986248	Apr14	http://www.greenstyle.it/gravidanza-aiuto-dallalimentazione-vegetale-83253.html	greenstyle.it	Acido Folico,Alimentazione	Pregnancy	Totally	Totally	Static Page	26	5	0	3	0	34	69754
2014-04-20	1397956157	Apr14	http://www.oggitreviso.it/influenza-ginecologo-scrive-pazienti-brodo-di-gallina-batte-farmaci-72542	oggitreviso.it	Diagnosi Prenatale,Farmaci,Malattie Infettive,Alimentazione	Pregnancy	Not at all	Not Correct	Static Page	0	0	0	0	0	0	106580
2014-04-16	1397641985	Apr14	http://forum.alfemminile.com/forum/f107/__f381881_f107-Info-inofolic.html	forum.alfemminile.com	Acido Folico,Alimentazione	Preconception			Discussion	0	0	0	0	0	0	3545
2014-04-14	1397473097	Apr14	http://forum.alfemminile.com/forum/mamanseptembre/__f56403_mamanseptembre-Vitamine.html	forum.alfemminile.com	Acido Folico,Diagnosi Prenatale,Alimentazione	Pregnancy			Discussion	0	0	0	0	0	0	3545
2014-04-12	1397323631	Apr14	http://www.tipresentoilcane.com/2012/01/11/la-toxoplasmosi-mito-o-pericolo-reale/	tipresentoilcane.com	Malattie Infettive,Alimentazione	Both	Totally	Totally	Static Page	369	0	0	0	0	369	107562
2014-04-12	1397301582	Apr14	http://forum.alfemminile.com/forum/f107/__f381622_f107-Ma-secondo-voi-sarebbe-pericoloso-rimanere-incinta-durante.html	forum.alfemminile.com	Diagnosi Prenatale,Farmaci,Alimentazione	Pregnancy			Discussion	0	0	0	0	0	0	3545
2014-04-12	1397342892	Apr14	http://forum.alfemminile.com/forum/f110/__f136426_f110-Pma-e-vitamine-del-gruppo-b-e-acido-folico-idea.html	forum.alfemminile.com	Acido Folico,Diagnosi Prenatale,Alimentazione	Preconception			Discussion	0	0	0	0	0	0	3545
2014-04-11	1397246748	Apr14	http://www.medicitalia.it/news/4551-l_aspirina_non_previene_dalla_possibilita_di_aborto_spontaneo.html	medicitalia.it	Acido Folico,Farmaci	Pregnancy	Partially	Not Correct	Static Page	0	0	0	0	0	0	18806
2014-04-11	1397203589	Apr14	http://vivalamamma.tgcom24.it/wpmu/2011/09/il-decalogo-anti-infertilita/	vivalamamma.tgcom24.it	Esercizio Fisico,Fumo,Malattie Infettive,MST,Sostanze Tossiche,Alcol,Alimentazione	Preconception	Partially	Not Correct	Static Page	8	0	0	3	0	11	46648
2014-04-10	1397091293	Apr14	http://www.dolceattesa.rcs.it/chiedi-agli-esperti/2012/08/obesita-e-gravidanza-2/	dolceattesa.rcs.it	Alimentazione	Preconception			Discussion	0	0	0	0	0	0	17699
2014-04-09	1397062400	Apr14	http://forum.alfemminile.com/forum/matern1/__f498262_matern1-Gravidanza-e-antidolorifico.html	forum.alfemminile.com	Diagnosi Prenatale,Farmaci,Malattie Croniche,Alimentazione	Pregnancy			Discussion	0	0	0	0	0	0	3545
2014-04-07	1396877970	Apr14	http://www.tecnici24.ilsole24ore.com/art/sicurezza/2014-04-07/acido-folico-esageriamo-150630.php	tecnici24.ilsole24ore.com	Acido Folico,Diagnosi Prenatale,Malattie Croniche,Sostanze Tossiche,Alimentazione	Both	Not at all	Not Correct	Static Page	1	0	13	0	0	14	1957
2014-04-07	1396908962	Apr14	http://www.lastampa.it/2014/04/08/societa/mamme/gravidanza-e-parto/primavera-stagione-ideale-per-la-maternit-ffPfo9iysIqPQ7eufIL2XJ/pagina.html	lastampa.it	Acido Folico,Fumo,Alimentazione	Preconception	Totally	Totally	Static Page	9	1	0	1	0	11	2424
2014-04-07	1396913452	Apr14	http://lastampa.it/2014/04/08/societa/mamme/gravidanza-e-parto/primavera-stagione-ideale-per-la-maternit-ffPfo9iysIqPQ7eufIL2XJ/pagina.html	lastampa.it	Acido Folico,Fumo,Alimentazione	Preconception	Totally	Totally	Static Page	9	0	0	1	0	10	2424
2014-04-01	1396355955	Apr14	http://forum.alfemminile.com/forum/f110/__f135954_f110-Sono-felicissima-devo-prendere-eutirox.html	forum.alfemminile.com	Farmaci,Malattie Croniche,Alimentazione	Pregnancy			Discussion	0	0	0	0	0	0	3545
2014-03-31	1396275745	Mar14	http://forum.gravidanzaonline.it/forum/aiuto-posso-fare-la-tinta-t66463.html#p7731050	forum.gravidanzaonline.it	Diagnosi Prenatale	Pregnancy			Discussion	0	0	0	0	0	0	80105
2014-03-31	1396281516	Mar14	http://forum.alfemminile.com/forum/f109/__f170067_f109-Consigli-su-integratori.html	forum.alfemminile.com	Acido Folico,Farmaci,Sostanze Tossiche,Alimentazione	Preconception			Discussion	0	0	0	0	0	0	3545
2014-03-31	1396259340	Mar14	http://www.corriere.it/salute/14_marzo_31/dire-addio-fumo-gravidanza-365a65bc-b8b9-11e3-917e-4c908e083af6.shtml	corriere.it	Fumo	Pregnancy	Totally	Totally	Static Page	50	5	0	4	0	59	461
2014-03-28	1396019700	Mar14	http://mammaebambino.pianetadonna.it/come-evitare-la-toxoplasmosi-in-gravidanza-21653.html	mammaebambino.pianetadonna.it	Farmaci,Malattie Infettive,Alimentazione	Pregnancy	Partially	Not Correct	Static Page	0	0	0	0	0	0	12825
2014-03-28	1395966059	Mar14	http://www.dolceattesa.rcs.it/chiedi-agli-esperti/2014/03/igm-toxoplasmosi/	dolceattesa.rcs.it	Malattie Infettive,Alimentazione	Pregnancy			Discussion	0	0	0	0	0	0	17699
2014-03-26	1395859022	Mar14	http://forum.alfemminile.com/forum/matern1/__f496882_matern1-A-quante-settimane-di-gravidanza-avete-fatto-la-toxoplasmosi.html	forum.alfemminile.com	Malattie Croniche,Malattie Infettive,Alimentazione	Pregnancy			Discussion	0	0	0	0	0	0	3545
2014-03-26	1395840153	Mar14	http://forum.alfemminile.com/forum/f107/__f380511_f107-Concepimento-e-dieta.html	forum.alfemminile.com	Acido Folico,Malattie Croniche,Alimentazione	Preconception			Discussion	0	0	0	0	0	0	3545
2014-03-26	1395839951	Mar14	http://ziczac.it/a/leggi/2b679306a40bb9e7026e3d56c3c72e61/	ziczac.it	Alimentazione	Pregnancy	Partially	Not Correct	Static Page	0	0	0	0	0	0	26951
2014-03-26	1395794020	Mar14	https://it.answers.yahoo.com/question/index?qid=20140325171930AAccDtu	it.answers.yahoo.com	Fumo	Pregnancy			Discussion	0	0	0	0	0	0	4
2014-03-26	1395829367	Mar14	http://lifestyle.tiscali.it/bellezza/feeds/14/03/26/t_42_20140326_bellezza_W001_0001.html?diete	lifestyle.tiscali.it	Diagnosi Prenatale,Fumo,Alimentazione	Pregnancy	Partially	Not Correct	Static Page	1	0	0	0	0	1	1714
2014-03-25	1395770392	Mar14	http://ziczac.it/a/leggi/eecf9a8e440bc5dfce1b3a7758cbdad1/	ziczac.it	MST	Preconception	Totally	Totally	Static Page	0	0	0	0	0	0	26951
2014-03-25	1395760264	Mar14	http://www.pianetamamma.it/foto_gallery/gravidanza/non-riuscire-restare-incinta-motivi/hai-un-problema-ai-denti.html	pianetamamma.it	Malattie Infettive	Preconception	Partially	Not Correct	Static Page	0	0	0	0	0	0	39368
2014-03-25	1395780466	Mar14	https://it.answers.yahoo.com/question/index?qid=20140325074032AAuvYm8	it.answers.yahoo.com	Fumo	Both			Discussion	0	0	0	0	0	0	4
2014-03-24	1395702062	Mar14	http://www.dolceattesa.rcs.it/chiedi-agli-esperti/2011/10/crostacei-in-gravidanza/	dolceattesa.rcs.it	Malattie Infettive,Alimentazione	Pregnancy			Discussion	0	0	0	0	0	0	17699
2014-03-23	1395536537	Mar14	http://benessere.paginemediche.it/it/239/mondo-baby/detail_1561_rosolia-fastidiosa-ma-non-problematica.aspx	benessere.paginemediche.it	Farmaci,Malattie Croniche,Malattie Infettive,Vaccini	Both	Totally	Totally	Static Page	0	0	0	0	0	0	114093
2014-03-23	1395586361	Mar14	http://forum.alfemminile.com/forum/matern1/__f496532_matern1-Vengo-da-desiderio-ma-vorrei-sapere-una-cosa-chi-ha-la-mutazione-mthfr-c677t-presente-in-eterozigosi.html	forum.alfemminile.com	Acido Folico,Malattie Infettive,Alimentazione	Both			Discussion	0	0	0	0	0	0	3545
2014-03-22	1395491170	Mar14	http://it.answers.yahoo.com/question/index?qid=20140321235015AAyktmE#w1g3tRNPx1o7NLZN5wtUEXMYxvD7NRoohW-sSbATe4pRFoiKhTPYFUk=	it.answers.yahoo.com	Fumo	Pregnancy			Discussion	0	0	0	0	0	0	4
2014-03-21	1395402996	Mar14	http://www.agi.it/salute/notizie/201403211253-hpg-rsa1023-alcol_per_esperti_disturbo_spettro_fetale_e_sottovalutato	agi.it	Diagnosi Prenatale	Pregnancy	Totally	Totally	Static Page	0	0	0	0	0	0	17100
2014-03-21	1395363160	Mar14	http://www.medicitalia.it/minforma/scienza-dell-alimentazione/614/alimentazione-in-gravidanza.html	medicitalia.it	Acido Folico,Esercizio Fisico,Malattie Croniche,Malattie Infettive,Alimentazione	Pregnancy	Totally	Totally	Static Page	0	0	0	0	0	0	18806
2014-03-21	1395404460	Mar14	http://www.youfeed.it/related/3320.4812470-gravidanza-dopo-i-35-anni-cala-il-rischio-di-anomalie-del-bebe	youfeed.it	Esercizio Fisico,Fumo,Malattie Croniche,Malattie Infettive,Sostanze Tossiche,Alimentazione	Pregnancy	Not at all	Not Correct	Static Page	0	0	0	0	0	0	58467
2014-03-20	1395340873	Mar14	http://forum.alfemminile.com/forum/matern1/__f496314_matern1-Chi-mi-risponde-gravidanza-cane-e-antiparassitario.html	forum.alfemminile.com	Alimentazione,Malattie Infettive	Pregnancy			Discussion	0	0	0	0	0	0	3545
2014-03-20	1395357382	Mar14	http://www.medicitalia.it/minforma/andrologia/910/eta-paterna-ed-infertilita.html	medicitalia.it	Diagnosi Prenatale,Farmaci,MST,Sostanze Tossiche,Alimentazione	Both	Partially	Not Correct	Static Page	0	0	0	0	0	0	18806
2014-03-20	1395307937	Mar14	http://forum.alfemminile.com/forum/matern1/__f496248_matern1-Voi-l-acido-folio-con-cosa-lo-prendete.html	forum.alfemminile.com	Acido Folico,Alimentazione	Preconception			Discussion	0	0	0	0	0	0	3545
2014-03-19	1395242813	Mar14	http://it.answers.com/Q/Che_tipo_di_latte_%C3%A8_meglio_bere_in_gravidanza	it.answers.com	Acido Folico,Esercizio Fisico,Fumo,Alimentazione	Pregnancy			Discussion	0	0	0	0	0	0	230
2014-03-19	1395216407	Mar14	http://www.tuttogreen.it/inquinamento-pericoloso-per-il-feto-uno-studio-ne-approfondisce-legami/	tuttogreen.it	Fumo,Malattie Croniche,Sostanze Tossiche,Alimentazione	Pregnancy	Partially	Not Correct	Static Page	9	3	0	0	0	12	42762
2014-03-17	1395067880	Mar14	http://forum.alfemminile.com/forum/mamanseptembre/__f55947_mamanseptembre-Perche-diventare-mamma-adesso-e-cosi-stressante.html	forum.alfemminile.com	Acido Folico,Malattie Croniche,Malattie Infettive,Sostanze Tossiche,Alimentazione	Pregnancy			Discussion	0	0	0	0	0	0	3545
2014-03-16	1395011354	Mar14	http://www.nostrofiglio.it/preconcepimento/rimanere-incinta/non-riesco-rimanere-incinta.html	nostrofiglio.it	Diagnosi Prenatale,Esercizio Fisico,Fumo,MST,Sostanze Tossiche,Alimentazione	Preconception			Discussion	110	1	0	0	0	111	46580
2014-03-14	1394788792	Mar14	http://forum.alfemminile.com/forum/matern1/__f495697_matern1-Integratori-vitaminici-in-gravidanza-sono-davvero-indispensabili.html	forum.alfemminile.com	Acido Folico,Sostanze Tossiche,Alimentazione	Pregnancy			Discussion	0	0	0	0	0	0	3545
2014-03-12	1394663496	Mar14	http://forum.alfemminile.com/forum/matern1/__f495571_matern1-Fragole-in-gravidanza.html	forum.alfemminile.com	Malattie Infettive,Alcol,Alimentazione	Pregnancy			Discussion	0	0	0	0	0	0	3545
2014-03-12	1394611200	Mar14	http://scienzaesalute.blogosfere.it/2014/03/gravidanza-bere-alcolici-aumenta-il-rischio-di-parto-prematuro.html	scienzaesalute.blogosfere.it	Alcol,Alimentazione	Pregnancy	Partially	Not Correct	Static Page	3	0	0	0	0	3	116217
2014-03-11	1394541000	Mar14	http://www.youfeed.it/related/3320.4753502-l-esercizio-fisico-in-gravidanza-fa-bene-al-bebe-per-tutta-la-vita	youfeed.it	Esercizio Fisico,Farmaci,Fumo,Malattie Croniche,Sostanze Tossiche,Alimentazione	Pregnancy	Partially	Not Correct	Static Page	0	0	0	0	0	0	58467
2014-03-11	1394534636	Mar14	http://ziczac.it/a/leggi/a612ac6b149bf52a92a33477270f07d8/	ziczac.it	Alimentazione	Pregnancy	Partially	Not Correct	Static Page	0	0	0	0	0	0	26951
2014-03-11	1394560111	Mar14	http://forum.alfemminile.com/forum/f107/__f379561_f107-Qualcuna-a-dieta-come-me-in-attesa-di-acciuffare-la-cico-mrgreen.html	forum.alfemminile.com	Malattie Croniche,Alcol,Alimentazione	Preconception			Discussion	0	0	0	0	0	0	3545
2014-03-10	1394488640	Mar14	http://forum.alfemminile.com/forum/matern1/__f495351_matern1-Febbre-in-gravidanza.html	forum.alfemminile.com	Farmaci,Malattie Infettive,Alimentazione	Pregnancy			Discussion	0	0	0	0	0	0	3545
2014-03-09	1394358114	Mar14	http://forum.alfemminile.com/forum/matern1/__f495180_matern1-Avendo-gia-avuto-la-toxoplasmosi.html	forum.alfemminile.com	Malattie Infettive,Alcol,Alimentazione	Pregnancy			Discussion	0	0	0	0	0	0	3545
2014-03-09	1394366460	Mar14	http://www.youfeed.it/related/2931.4745162-quale-fututro-per-i-nostri-figli-e-nipoti	youfeed.it	Fumo,Malattie Croniche,Alimentazione	Pregnancy	Partially	Not Correct	Static Page	0	0	0	0	0	0	58467
2014-03-09	1394394318	Mar14	http://forum.alfemminile.com/forum/mamanoctobre/__f45889_mamanoctobre-Toxoplasmosi-e-alimentazione.html	forum.alfemminile.com	Malattie Infettive,Alcol,Alimentazione	Preconception			Discussion	0	0	0	0	0	0	3545
2014-03-08	1394276547	Mar14	http://www.medicinalive.com/clamidia/	medicinalive.com	Diagnosi Prenatale,Malattie Croniche,Malattie Infettive,Sostanze Tossiche	Pregnancy	Totally	Totally	Static Page	0	0	0	0	0	0	110617
2014-03-07	1394194800	Mar14	http://www.youfeed.it/related/3320.4738717-acido-folico-a-tutte-le-donne-fertili	youfeed.it	Acido Folico,Sostanze Tossiche,Alimentazione	Preconception	Partially	Not Correct	Static Page	0	0	0	0	0	0	58467
2014-03-06	1394136858	Mar14	http://forum.gravidanzaonline.it/forum/no-a-tachipirina-in-gravidanza-t66290.html	forum.gravidanzaonline.it	Diagnosi Prenatale,Sostanze Tossiche	Pregnancy			Discussion	0	0	0	0	0	0	80105
2014-03-05	1394028536	Mar14	http://www.greenstyle.it/frutta-e-verdura-in-gravidanza-riducono-rischio-parti-prematuri-76313.html	greenstyle.it	Alimentazione	Pregnancy	Partially	Not Correct	Static Page	117	8	0	2	0	127	69754
2014-03-05	1394062648	Mar14	http://www.lastampa.it/2014/03/06/scienza/benessere/gravidanza-parto-pediatria/la-dieta-della-mamma-legata-alla-nascita-prematura-DVqkeeHcz2QHqFQx8tMOQM/pagina.html	lastampa.it	Malattie Croniche,Malattie Infettive,Alimentazione	Pregnancy	Partially	Not Correct	Static Page	21	4	6	10	0	41	2424
2014-03-05	1393999471	Mar14	http://www.vitadamamma.com/94186/paracetamolo-in-gravidanza-e-pericoloso-per-la-mamma-e-per-il-feto.html	vitadamamma.com	Farmaci,Alimentazione	Pregnancy	Partially	Not Correct	Static Page	1531	3	0	0	0	1534	36465
2014-03-04	1393965750	Mar14	http://www.zazoom.it/news/Il-paracetamolo-in-gravidanza--Tachipirina-e-Efferalgan-dannosi-per-il-bimbo!-25930.asp?id=25930	zazoom.it	Diagnosi Prenatale,Farmaci	Pregnancy	Partially	Not Correct	Static Page	1	1	0	2	0	4	108385
2014-03-04	1393927251	Mar14	http://salute.leonardo.it/toxoplasmosi-sintomi-sintomi-e-indicazioni-da-seguire-per-evitare-di-contrarla/	salute.leonardo.it	Malattie Infettive,Alimentazione	Both	Partially	Not Correct	Static Page	1	0	0	0	0	1	4170
2014-03-03	1393840585	Mar14	http://www.dica33.it/cont/news/1403/0301/figli-padri-anziani-sono-piu-rischio-disturbi.asp	dica33.it	Droghe	Both	Partially	Not Correct	Static Page	15	1	0	0	0	16	85542
2014-03-03	1393848679	Mar14	http://espertorisponde.paginemediche.it/it/262/esperto-risponde/diabetologia/curva-da-cario-orale-di-glucosio/detail_206773_e-gravidanza.aspx?c1=23#38c2=16771	espertorisponde.paginemediche.it	Diagnosi Prenatale,Malattie Croniche	Pregnancy	Totally	Totally	Static Page	0	0	0	0	0	0	118870
2014-03-03	1393855963	Mar14	http://forum.alfemminile.com/forum/matern1/__f494594_matern1-Per-chi-mangia-cotto-e-mortadella.html	forum.alfemminile.com	Malattie Infettive,Alcol	Pregnancy			Discussion	0	0	0	0	0	0	3545
2014-03-02	1393804025	Mar14	http://www.periodofertile.it/gravidanza/paracetamolo-in-gravidanza-non-e-piu-sicuro	periodofertile.it	Diagnosi Prenatale,Farmaci,Malattie Infettive	Pregnancy	Partially	Not Correct	Static Page	27	2	0	2	0	31	110209
2014-03-02	1393760927	Mar14	http://forum.alfemminile.com/forum/matern1/__f494513_matern1-Stracchino.html	forum.alfemminile.com	Malattie Infettive,Sostanze Tossiche,Alimentazione	Pregnancy			Discussion	0	0	0	0	0	0	3545
2014-03-01	1393670076	Mar14	http://www.medicinalive.com/diabete/	medicinalive.com	Diagnosi Prenatale,Malattie Croniche,Malattie Infettive,MST,Sostanze Tossiche	Pregnancy	Partially	Not Correct	Static Page	12	0	0	0	0	12	110617
2014-03-01	1393632285	Mar14	http://www.medicitalia.it/minforma/Ginecologia-e-ostetricia/143/Infezioni-in-gravidanza	medicitalia.it	Diagnosi Prenatale,Farmaci,Malattie Croniche,Malattie Infettive,Alimentazione,MST	Pregnancy	Totally	Totally	Static Page	0	0	0	2	0	2	18806
2014-03-01	1393662300	Mar14	http://donna.diariodelweb.it/donna/articolo/?nid=20140301_309212	donna.diariodelweb.it	Diagnosi Prenatale,Farmaci	Pregnancy	Partially	Not Correct	Static Page	2	1	0	0	0	3	35241
2014-02-28	1393629140	Feb14	http://www.medicitalia.it/minforma/Ginecologia-e-ostetricia/1358/Birra-vino-aperitivi-drink-e-cocktail-quanto-si-puo-bere-in-gravidanza	medicitalia.it	Malattie Croniche,Sostanze Tossiche,Alcol	Pregnancy	Totally	Totally	Static Page	0	5	0	1	0	6	18806
2014-02-28	1393580497	Feb14	http://www.mammafelice.it/2008/09/21/alimenti-consentiti-e-vietati-in-gravidanza/comment-page-1/	mammafelice.it	Malattie Infettive,Alimentazione	Pregnancy	Partially	Not Correct	Static Page	57	0	0	0	0	57	79478
2014-02-28	1393631011	Feb14	http://www.medicitalia.it/minforma/Ginecologia-e-ostetricia/329/Gravidanza-consigli-utili	medicitalia.it	Acido Folico,Fumo,Malattie Croniche,Malattie Infettive,Sostanze Tossiche	Preconception	Partially	Not Correct	Static Page	0	0	0	0	0	0	18806
2014-02-28	1393618193	Feb14	http://fotogallery.doctissimo.it/gravidanza/alimenti-da-evitare-in-gravidanza/	fotogallery.doctissimo.it	Alimentazione	Pregnancy	Partially	Not Correct	Static Page	2	0	0	0	0	2	114461
2014-02-28	1393580281	Feb14	http://www.sanihelp.it/news/18828/mentalit-gravidanza-aumento-peso/1.html	sanihelp.it	Alimentazione	Pregnancy	Partially	Not Correct	Static Page	2	0	0	0	0	2	111186
2014-02-28	1393585905	Feb14	http://www.dica33.it/scarlattina-in-gravidanza/esperto-risposte/id=232643	dica33.it	Malattie Croniche,Malattie Infettive	Pregnancy			Discussion	0	0	0	0	0	0	85542
2014-02-28	1393596844	Feb14	http://www.medicitalia.it/salute/toxoplasmosi	medicitalia.it	Farmaci,Malattie Croniche,Malattie Infettive,Alimentazione	Both	Totally	Totally	Static Page	0	0	0	0	0	0	18806
2014-02-27	1393515840	Feb14	http://wwww.ansa.it/saluteebenessere/notizie/rubriche/salute_bambini/medicina/2014/02/27/Febbre-nei-primi-3-mesi-gravidanza-pericolosa-il-feto_10153846.html	wansa.it	Malattie Croniche,Malattie Infettive	Pregnancy	Totally	Totally	Static Page	0	0	0	0	0	0	1943
2014-02-27	1393519060	Feb14	http://notizie.virgilio.it/notizie/cronaca/2014/02_febbraio/27/febbre_nei_primi_3_mesi_di_gravidanza_pericolosa_per_il_feto,41954481.html?pmk=rss	notizie.virgilio.it	Malattie Croniche,Malattie Infettive	Pregnancy	Partially	Not Correct	Static Page	0	1	0	0	0	1	604
2014-02-27	1393501020	Feb14	http://www.agi.it/salute/notizie/201402271237-hpg-rsa1015-fumo_quello_passivo_aumenta_complicazioni_gravidanza	agi.it	Fumo	Both	Totally	Totally	Static Page	3	0	0	0	0	3	17100
2014-02-27	1393485600	Feb14	http://www.informazione.it/a/1B77D777-57E2-4CA3-BA0D-6D482CCF467C/Gravidanza-attenzione-agli-antidolorifici-contenenti-paracetamolo	informazione.it	Esercizio Fisico,Farmaci	Pregnancy	Partially	Not Correct	Static Page	0	0	0	0	0	0	26603
2014-02-27	1393488334	Feb14	http://www.pianetamamma.it/network/allattamento/il-paracetamolo-in-gravidanza-potrebbe-aumentare-il-rischio-di-adhd-nei-bambini.html	pianetamamma.it	Diagnosi Prenatale,Farmaci	Pregnancy	Partially	Not Correct	Static Page	0	0	0	0	0	0	39368
2014-02-27	1393479011	Feb14	http://www.informazione.it/a/C9D13861-84E3-46F1-8949-EB20B11B41C8/Le-donne-in-gravidanza-non-devono-assumere-troppo-paracetamolo	informazione.it	Esercizio Fisico,Farmaci	Pregnancy	Partially	Not Correct	Static Page	0	0	0	0	0	0	26603
2014-02-26	1393374084	Feb14	http://mammaebambino.pianetadonna.it/caffeina-in-gravidanza-consigli-199567.html	mammaebambino.pianetadonna.it	Esercizio Fisico,Fumo,Malattie Croniche	Pregnancy	Totally	Totally	Static Page	0	0	0	0	0	0	12825
2014-02-26	1393457397	Feb14	http://www.lastampa.it/2014/02/27/scienza/benessere/gravidanza-parto-pediatria/la-febbre-nel-primo-trimestre-pu-aumentare-il-rischio-di-difetti-alla-nascita-HNPjfys7oHK1ZOTTZJFuRN/pagina.html	lastampa.it	Farmaci,Malattie Croniche,Malattie Infettive	Pregnancy	Totally	Totally	Static Page	3	0	0	0	0	3	2424
2014-02-26	1393374639	Feb14	http://mamma.pourfemme.it/articolo/toxoplasmosi-rischio-in-gravidanza/241/	mamma.pourfemme.it	Malattie Infettive,Alimentazione	Both	Partially	Not Correct	Static Page	1	0	0	0	0	1	19590
2014-02-25	1393340144	Feb14	http://forum.alfemminile.com/forum/matern1/__f494041_matern1-Toxoplasmosi-in-gravidanza-aiuto.html	forum.alfemminile.com	Farmaci,Fumo,Malattie Infettive,Alimentazione,Sostanze Tossiche	Pregnancy			Discussion	0	0	0	0	0	0	3545
2014-02-25	1393350322	Feb14	http://fotogallery.doctissimo.it/alimentazione/alimenti-che-contengono-acido-folico/	fotogallery.doctissimo.it	Acido Folico,Alimentazione	Both	Partially	Not Correct	Static Page	1	1	0	2	0	4	114461
2014-02-21	1393011420	Feb14	http://forum.pianetamamma.it/ovulazione-e-fecondazione/132246-esami-genetica-ed-epilessia-passata.html	forum.pianetamamma.it	Diagnosi Prenatale,Droghe,Malattie Croniche	Preconception			Discussion	0	0	0	0	0	0	39368
2014-02-21	1393025177	Feb14	http://www.lastampa.it/2014/02/22/societa/mamme/attualita/la-dieta-delle-nonne-in-fluisce-sulla-salute-dei-nipoti-6ENLZ8X2paRmIZlLK2XEqM/pagina.html	lastampa.it	Alimentazione	Pregnancy	Partially	Not Correct	Static Page	0	0	0	0	0	0	2424
2014-02-20	1392891300	Feb14	http://www.intrage.it/news/2014/2/20/news546694.shtml	intrage.it	Alimentazione	Pregnancy	Partially	Not Correct	Static Page	0	0	0	0	0	0	72979
2014-02-20	1392915585	Feb14	http://scienza.panorama.it/salute/Salute-dieta-delle-nonne-materne-influisce-sulla-salute-dei-nipoti	scienza.panorama.it	Alimentazione	Pregnancy	Partially	Not Correct	Static Page	0	0	0	0	0	0	13089
2014-02-20	1392913920	Feb14	http://www.adnkronos.com/IGN/Daily_Life/Benessere/Salute-dieta-delle-nonne-materne-influisce-sulla-salute-dei-nipoti_321250421128.html	adnkronos.com	Alimentazione	Pregnancy	Partially	Not Correct	Static Page	6	3	0	0	0	9	13756
2014-02-10	1392027835	Feb14	http://www.dolceattesa.rcs.it/chiedi-agli-esperti/2014/02/attivita-fisica-in-gravidanza-3/	dolceattesa.rcs.it	Esercizio Fisico,Alimentazione	Pregnancy	Totally	Totally	Static Page	0	0	0	0	0	0	17699
2014-02-04	1391474607	Feb14	http://www.periodofertile.it/gravidanza/marijuana-in-gravidanza-ecco-cosa-causa-al-bambino	periodofertile.it	Droghe,Fumo	Pregnancy	Partially	Not Correct	Static Page	7	3	0	3	0	13	110209
2014-01-29	1390980657	Jan14	http://www.medicitalia.it/consulti/Ginecologia-e-ostetricia/398314/Consigli-preconcepimento	medicitalia.it	Acido Folico,Diagnosi Prenatale,Esercizio Fisico,Malattie Croniche,Malattie Infettive,MST,Alimentazione	Preconception			Discussion	0	0	0	0	0	0	18806
2014-01-20	1390191759	Jan14	http://www.amando.it/mamma/concepimento/desiderio-maternita-cosa-evitare.html	amando.it	Droghe,Esercizio Fisico,Farmaci,Fumo,Alcol,Alimentazione	Preconception	Partially	Not Correct	Static Page	9	2	1	1	0	13	44632
2014-01-14	1389730594	Jan14	http://gravidanza.doctissimo.it/finalmente-incinta/sostanze-tossiche-in-gravidanza-0/drogarsi-gravidanza-feto.html	gravidanza.doctissimo.it	Diagnosi Prenatale,Droghe,Fumo,Malattie Infettive,MST,Sostanze Tossiche	Pregnancy	Partially	Not Correct	Static Page	2	0	0	0	0	2	82523
2014-01-14	1389711922	Jan14	http://www.pianetamamma.it/network/allattamento/gravidanza-alimentazione-carne-rossa-rischio-diabete.html	pianetamamma.it	Malattie Croniche,Alimentazione	Pregnancy	Partially	Not Correct	Static Page	1	0	0	0	0	1	39368
2014-01-13	1389627765	Jan14	http://it.answers.yahoo.com/question/index?qid=20140112235552AABxxP0	it.answers.yahoo.com	Malattie Infettive	Preconception			Discussion	0	0	0	0	0	0	4
2014-01-11	1389433086	Jan14	http://www.tio.ch/News/Benessere/772876/Epigenetica-ovvero-come-preservare-il-futuro-dei-bambini/	tio.ch	Fumo,Malattie Croniche,Malattie Infettive,Sostanze Tossiche,Alimentazione	Pregnancy	Partially	Not Correct	Static Page	0	0	0	0	0	0	38028
2014-01-11	1389484386	Jan14	http://www.mmorpgitalia.it/site/showthread.php?353068-GW2-Datamining-VIP-membership-(Smentita-ufficialmente)/page3#post4987381	mmorpgitalia.it	Diagnosi Prenatale,Fumo,Malattie Infettive,Alimentazione	Both	Totally	Totally	Static Page	0	0	0	0	0	0	69713
2014-01-10	1389318050	Jan14	http://cordis.europa.eu/result/brief/rcn/12356_it.html	cordis.europa.eu	Diagnosi Prenatale,Malattie Croniche,Alimentazione	Both	Totally	Totally	Static Page	0	0	0	0	0	0	723
2014-01-10	1389349186	Jan14	http://www.ansa.it/saluteebenessere/notizie/rubriche/medicina/2014/01/10/Diabete-gestazionale-legato-consumo-carni-rosse_9874633.html	ansa.it	Malattie Croniche,Alimentazione	Both	Partially	Not Correct	Static Page	21	1	0	0	0	22	1943
2014-01-10	1389362666	Jan14	http://www.wired.it/scienza/medicina/2014/01/10/influenza-vaccino-italia/	wired.it	Malattie Croniche,Malattie Infettive,Vaccini	Pregnancy	Totally	Totally	Static Page	6	8	0	0	0	14	14278
2014-01-10	1389349187	Jan14	http://www.meteoweb.eu/2014/01/salute-il-diabete-gestazionale-e-legato-al-consumo-delle-carni-rosse/251884/	meteoweb.eu	Malattie Croniche,Alimentazione	Pregnancy	Totally	Totally	Static Page	29	3	0	0	0	32	20735
2014-01-08	1389214181	Jan14	http://forum.alfemminile.com/forum/perteenfant/__f131611_perteenfant-Chiedo-consigli-per-tiroidite-e-trombofilia.html	forum.alfemminile.com	Acido Folico,Farmaci,Malattie Croniche,Alimentazione	Preconception			Discussion	0	0	0	0	0	0	3545
2014-01-08	1389196361	Jan14	http://www.unadonna.it/mamma/voglio-un-figlio-come-preparare-il-corpo-alla-dolce-attesa/57798/	unadonna.it	Acido Folico,Esercizio Fisico,Fumo,Sostanze Tossiche,Alcol,Alimentazione	Preconception	Partially	Not Correct	Static Page	9	1	0	0	0	10	117602
2014-01-06	1388973946	Jan14	http://aliseacartomanzia9.webnode.it/news/terapie-alternative-/	aliseacartomanzia9.webnode.it	Diagnosi Prenatale,Droghe,Farmaci,Malattie Infettive,Sostanze Tossiche,Alimentazione	Both	Totally	Totally	Static Page	0	0	0	0	0	0	62942
2014-01-05	1388940184	Jan14	http://www.meteoweb.eu/2014/01/salute-lelenco-infinito-delle-malattie-provocate-dal-fumo-e-i-motivi-per-smettere/250930/	meteoweb.eu	Droghe,Fumo,Malattie Croniche,Malattie Infettive,Alimentazione	Pregnancy	Totally	Totally	Static Page	252	2	0	2	0	256	20735
2014-01-02	1388698431	Jan14	http://it.answers.yahoo.com/question/index?qid=20140102051804AAq6kRM#O8EqJGDCB1i4gN6iue_G	it.answers.yahoo.com	Malattie Croniche	Preconception			Discussion	0	0	0	0	0	0	4
2013-12-30	1388428449	Dec13	http://www.forumsalute.it/community/forum_40_gravidanza/thrd_213249_mal_di_gola_gravidanza_4.html#postcount4617773	forumsalute.it	Acido Folico,Farmaci,Malattie Croniche,Sostanze Tossiche	Pregnancy			Discussion	0	0	0	0	0	0	43663
2013-12-28	1388222324	Dec13	http://www.benessereblog.it/post/93285/cose-il-brufen-le-indicazioni-e-gli-effetti-collaterali	benessereblog.it	Esercizio Fisico,Farmaci,Malattie Croniche,Malattie Infettive	Both	Not at all	Not Correct	Static Page	5	2	0	0	0	7	109897
2013-12-27	1388186551	Dec13	http://forum.pianetamamma.it/ostetrica-risponde-online/130894-leucociti-alti-e-urinocoltura.html	forum.pianetamamma.it	Farmaci,Malattie Infettive,MST	Pregnancy			Discussion	0	0	0	0	0	0	39368
2013-12-27	1388108947	Dec13	http://www.comunicati-stampa.net/com/omega-3-indispensabile-integrarli.html	comunicati-stampa.net	Farmaci,Malattie Croniche,Malattie Infettive,Sostanze Tossiche,Alimentazione	Pregnancy	Partially	Not Correct	Static Page	0	0	0	0	0	0	107051
2013-12-27	1388163503	Dec13	http://www.rainews.it/dl/rainews/articoli/test-prenatale-mamme-gravidanza-italiano-Individuare-sindrome-down-f52dfdec-8efa-422b-9d7e-44dff3ec9d1d.html	rainews.it	Acido Folico,Diagnosi Prenatale	Pregnancy	Totally	Totally	Static Page	125	18	0	3	0	146	67628
2013-12-26	1388090062	Dec13	http://it.answers.yahoo.com/question/index?qid=20131226043958AA6oHzl#LMNPEnrCBzAw8Hu9.QXR	it.answers.yahoo.com	Malattie Infettive	Preconception			Discussion	0	0	0	0	0	0	4
2013-12-24	1387874039	Dec13	http://forum.pianetamamma.it/chiacchieriamo/105711-un-attesa-tra-paure-e-speranze-ma-sempre-unite-mano-nella-mano-3242.html#post2700814	forum.pianetamamma.it	Alcol,Farmaci,Malattie Infettive,Sostanze Tossiche	Pregnancy			Discussion	0	0	0	0	0	0	39368
2013-12-24	1387890259	Dec13	http://www.dolceattesa.rcs.it/chiedi-agli-esperti/2013/12/ci-sono-limiti-allacido-folico-in-gravidanza/	dolceattesa.rcs.it	Acido Folico,Alimentazione	Pregnancy			Discussion	0	0	0	0	0	0	17699
2013-12-23	1387839948	Dec13	http://forum.alfemminile.com/forum/f109/__f166193_f109-Sintomi-da-capire.html	forum.alfemminile.com	Alimentazione	Both			Discussion	0	0	0	0	0	0	3545
2013-12-21	1387588364	Dec13	http://forum.alfemminile.com/forum/matern1/__f488268_matern1-Cani-e-toxo.html	forum.alfemminile.com	Malattie Infettive,Alimentazione	Pregnancy			Discussion	0	0	0	0	0	0	3545
2013-12-21	1387614931	Dec13	http://www.corriere.it/cronache/13_dicembre_21/bimba-nata-coma-maria-ha-resistito-4-mesi-pancia-madre-9b1b5138-6a07-11e3-aaba-67f946664e4c.shtml	corriere.it	Esercizio Fisico,Farmaci	Pregnancy	Not at all	Not Correct	Static Page	267	75	0	0	0	342	461
2013-12-20	1387550042	Dec13	http://forum.alfemminile.com/forum/f109/__f166098_f109-Aiuto-entrate-per-favore.html	forum.alfemminile.com	Diagnosi Prenatale,Malattie Infettive,Alimentazione	Preconception			Discussion	0	0	0	0	0	0	3545
2013-12-20	1387557315	Dec13	http://forum.gravidanzaonline.it/forum/cibi-si-e-no-in-gravidanza-t65772.html#p7643142	forum.gravidanzaonline.it	Malattie Infettive,Alcol	Pregnancy			Discussion	0	0	0	0	0	0	80105
2013-12-20	1387548755	Dec13	http://forum.alfemminile.com/forum/f107/__f374588_f107-Test-preconcezionali-hiv-e-altro.html	forum.alfemminile.com	Malattie Infettive,MST,Alimentazione	Preconception			Discussion	0	0	0	0	0	0	3545
2013-12-19	1387463719	Dec13	http://www.pinkblog.it/post/196929/acne-tardiva-nelle-donne-le-cause-e-la-terapia-da-seguire	pinkblog.it	Fumo	Both	Not at all	Not Correct	Static Page	0	0	0	0	0	0	85175
2013-12-19	1387430907	Dec13	http://www.tempi.it/33-giorni-di-clodagh-la-bimba-che-non-doveva-nascere-e-che-invece-ha-portato-solo-gioia	tempi.it	Diagnosi Prenatale	Both	Not at all	Not Correct	Media	306	21	0	4	0	331	51337
2013-12-19	1387437517	Dec13	http://trentinocorrierealpi.gelocal.it/cronaca/2013/12/16/news/se-la-tv-fa-disinformazione-sugli-animali-e-la-gravidanza-1.8316476	trentinocorrierealpi.gelocal.it	Farmaci,Malattie Infettive,Alimentazione	Pregnancy	Not at all	Not Correct	Static Page	0	0	0	0	0	0	2980
2013-12-18	1387326815	Dec13	http://www.medicitalia.it/consulti/Ginecologia-e-ostetricia/391174/Ho-bisogno-di-un-urgentissimo-aiuto	medicitalia.it	Diagnosi Prenatale,Esercizio Fisico,Malattie Croniche,Malattie Infettive,Sostanze Tossiche,Alimentazione	Pregnancy			Discussion	0	0	0	0	0	0	18806
2013-12-17	1387298048	Dec13	http://www.tuttasalute.net/26755/7-vitamine-indispensabili-per-la-salute.html	tuttasalute.net	Acido Folico,Alcol,Alimentazione	Both	Partially	Not Correct	Static Page	131	2	0	0	0	133	113313
2013-12-17	1387295073	Dec13	http://www.ansa.it/saluteebenessere/notizie/rubriche/medicina/2013/12/17/Dieta-gravidanza-contro-malformazioni-ma-tanti-errori-mamme_9792554.html	ansa.it	Acido Folico,Alimentazione	Pregnancy	Totally	Totally	Static Page	1	2	0	0	0	3	1943
2013-12-17	1387274041	Dec13	http://ih.advfn.com/p.php?article=60407078&pid=nmona&symbol=GILD	ih.advfn.com	Farmaci,Malattie Croniche,Malattie Infettive	Both	Not at all	Not Correct	Static Page	650	0	0	0	0	650	1740
2013-12-17	1387281451	Dec13	http://www.net1news.org/scienze/salute/influenza-in-studio-promettente-vaccino-universale.html	net1news.org	Malattie Croniche,Malattie Infettive,Vaccini	Pregnancy	Totally	Totally	Static Page	0	2	0	0	0	2	14217
2013-12-16	1387197292	Dec13	http://scienza.panorama.it/dieta/alimentazione-buone-notizie-2013	scienza.panorama.it	Esercizio Fisico,Farmaci,Fumo,Malattie Croniche,Malattie Infettive,Sostanze Tossiche,Alimentazione	Preconception	Not at all	Not Correct	Static Page	143	2	0	0	0	145	13089
2013-12-16	1387229667	Dec13	http://forum.alfemminile.com/forum/f107/__f374318_f107-Integratori-femminili.html	forum.alfemminile.com	Acido Folico,Farmaci,Malattie Croniche,Sostanze Tossiche,Alimentazione	Preconception			Discussion	0	0	0	0	0	0	3545
2013-12-16	1387197872	Dec13	http://scienza.panorama.it/salute/La-salute-del-figlio-dipende-anche-dalla-dieta-del-papa	scienza.panorama.it	Acido Folico,Diagnosi Prenatale,Malattie Infettive,Alimentazione	Preconception	Totally	Totally	Static Page	3	3	0	0	0	6	13089
2013-12-15	1387077585	Dec13	http://forum.pianetamamma.it/ostetrica-risponde-online/130493-consiglio-infezione.html#post2695047	forum.pianetamamma.it	Farmaci,Malattie Infettive	Pregnancy			Discussion	0	0	0	0	0	0	39368
2013-12-13	1386977778	Dec13	http://www.lettera43.it/benessere/guide/quali-sono-i-benefici-della-ginnastica-in-gravidanza_35743.htm	lettera43.it	Malattie Croniche	Pregnancy	Totally	Totally	Static Page	0	0	0	0	0	0	16992
2013-12-12	1386844735	Dec13	http://www.lastampa.it/2013/12/12/scienza/benessere/minuti-e-sai-se-sei-contagiato-dalla-pi-diffusa-infezione-sessuale-TAHz7SilyNcL1yz5fhuzCJ/pagina.html	lastampa.it	Diagnosi Prenatale,Malattie Infettive,MST	Pregnancy	Totally	Totally	Static Page	21	4	0	0	0	25	2424
2013-12-12	1386862163	Dec13	http://www.greenstyle.it/acido-folico-utile-anche-per-i-futuri-papa-65357.html	greenstyle.it	Acido Folico,Esercizio Fisico,Alimentazione	Both	Partially	Not Correct	Static Page	16	3	0	0	0	19	69754
2013-12-12	1386834322	Dec13	http://it.answers.yahoo.com/question/index?qid=20131211152344AAfs4et#EbNNKHTBMlM3Q.JxH8E3	it.answers.yahoo.com	Farmaci	Pregnancy			Discussion	0	0	0	0	0	0	4
2013-12-12	1386839985	Dec13	http://www.medicitalia.it/consulti/Chirurgia-generale/390171/Ritardo-ciclo-dopo-appendicectomia	medicitalia.it	Esercizio Fisico,Malattie Infettive,Alimentazione	Both			Discussion	0	0	0	0	0	0	18806
2013-12-12	1386873842	Dec13	http://www.immenso.org/55244/sindrome-di-speranze-di-una-cura-da-una-sperimentazione-italiana/	immenso.org	Diagnosi Prenatale,Farmaci	Both	Partially	Not Correct	Static Page	11	10	0	3	0	24	108322
2013-12-11	1386802708	Dec13	http://www.benessereblog.it/post/91589/gravidanza-lacido-folico-fa-bene-anche-ai-papa	benessereblog.it	Acido Folico,Fumo,Malattie Infettive,Alimentazione	Both	Partially	Not Correct	Static Page	5	4	0	1	0	10	109897
2013-12-10	1386693283	Dec13	http://forum.alfemminile.com/forum/f107/__f373884_f107-Acido-folico.html	forum.alfemminile.com	Alimentazione	Preconception			Discussion	10	0	0	0	0	10	3545
2013-12-10	1386693331	Dec13	http://accademiadelbenessere.tgcom24.it/2013/12/10/limportanza-degli-integratori-durante-la-gravidanza/	accademiadelbenessere.tgcom24.it	Diagnosi Prenatale	Pregnancy	Partially	Not Correct	Static Page	0	0	0	0	0	0	44268
2013-12-09	1386580764	Dec13	http://donne.leonardo.it/cibi-vietati-in-gravidanza-ecco-tutti-gli-alimenti-da-evitare/	donne.leonardo.it	Malattie Croniche,Malattie Infettive,Sostanze Tossiche,Alimentazione	Pregnancy	Partially	Not Correct	Static Page	28	0	1	0	0	29	4787
2013-12-09	1386593418	Dec13	http://www.liquida.it/influenza-in-gravidanza/	liquida.it	Farmaci,Malattie Croniche,Malattie Infettive,Vaccini	Pregnancy	Totally	Totally	Static Page	0	0	0	0	0	0	18282
2013-12-09	1386610841	Dec13	http://www.adnkronos.com/IGN/Daily_Life/Benessere/Salute-gli-esperti-7-regole-per-sciatrici-sicure-in-pista_32967623288.html	adnkronos.com	Esercizio Fisico,Alimentazione	Both	Partially	Not Correct	Static Page	0	2	0	0	0	2	13756
2013-12-08	1386532818	Dec13	http://forum.pianetamamma.it/gravidanza/130553-consiglio-infezione.html#post2689501	forum.pianetamamma.it	Malattie Infettive	Pregnancy			Discussion	0	0	0	0	0	0	39368
2013-12-08	1386494414	Dec13	http://donne.leonardo.it/tachipirina-in-gravidanza-quando-si-puo-prendere/	donne.leonardo.it	Farmaci	Pregnancy			Discussion	22	2	1	0	0	25	4787
2013-12-07	1386380672	Dec13	http://cordis.europa.eu/result/brief/rcn/9920_it.html	cordis.europa.eu	Diagnosi Prenatale,Malattie Croniche,Alimentazione	Pregnancy	Totally	Totally	Static Page	0	0	0	0	0	0	723
2013-12-07	1386408534	Dec13	http://donne.leonardo.it/depressione-post-partum-cause-e-rimedi/	donne.leonardo.it	Diagnosi Prenatale,Farmaci,Malattie Croniche	Pregnancy	Totally	Totally	Static Page	28	1	1	2	0	32	4787
2013-12-06	1386346782	Dec13	http://forum.alfemminile.com/forum/mamanfevrier/__f46366_mamanfevrier-Consiglio-dell-ostetrica-prima-del-tampone.html	forum.alfemminile.com	Farmaci,Malattie Infettive,Alimentazione	Pregnancy			Discussion	0	0	0	0	0	0	3545
2013-12-05	1386247831	Dec13	http://forum.pianetamamma.it/e-arrivata-la-cicogna-per/20036-diteci-come-avete-acchiappato-la-ciko-36.html#post2687632	forum.pianetamamma.it	Acido Folico,Farmaci,Malattie Infettive	Both			Discussion	0	0	0	0	0	0	39368
2013-12-05	1386275898	Dec13	http://messaggeroveneto.gelocal.it/cronaca/2013/12/05/news/in-regione-premiati-cinque-ospedali-a-misura-di-donna-1.8241894	messaggeroveneto.gelocal.it	Diagnosi Prenatale,Esercizio Fisico,Malattie Croniche,MST,Alimentazione	Both	Not at all	Not Correct	Static Page	0	4	0	0	0	4	2980
2013-12-05	1386287836	Dec13	http://it.answers.yahoo.com/question/index?qid=20131205080030AAvvbKv	it.answers.yahoo.com	Acido Folico,Farmaci,Malattie Croniche,Sostanze Tossiche	Preconception			Discussion	0	0	0	0	0	0	4
2013-12-04	1386177193	Dec13	http://www.nostrofiglio.it/gravidanza/diagnosi-prenatale/Precauzioni-per-chi-fa-la-villocentesi-o-l-amniocentesi.html	nostrofiglio.it	Diagnosi Prenatale,Malattie Infettive,Alimentazione	Pregnancy	Totally	Totally	Media	0	0	0	0	0	0	46580
2013-12-03	1386068965	Dec13	http://salute24.ilsole24ore.com/articles/16169-ferro-e-acido-folico-gli-amici-delle-donne-in-dolce-attesa	salute24.ilsole24ore.com	Acido Folico,Alimentazione	Preconception	Totally	Totally	Static Page	42	8	0	7	0	57	1778
2013-12-03	1386031852	Dec13	http://it.answers.yahoo.com/question/index?qid=20131202091514AA87kQN#J5JMI3jKDEEsojCErj1F	it.answers.yahoo.com	Farmaci	Both			Discussion	0	0	0	0	0	0	4
2013-12-03	1386073160	Dec13	http://www.corriere.it/salute/speciali/2013/influenza/notizie/piccole-mutazioni-virus-poco-aggressivi-ecco-cosa-aspettarci-quest-anno-b4fcf23a-50ff-11e3-bd01-3986935c5997.shtml	corriere.it	Diagnosi Prenatale,Farmaci,Malattie Croniche,Malattie Infettive,Alimentazione	Pregnancy	Totally	Totally	Static Page	44	10	0	2	0	56	461
2013-12-03	1386078996	Dec13	http://www.corriere.it/salute/speciali/2013/influenza/notizie/vaccino-antinfluenzale-troppi-non-fanno-ecco-chi-dovrebbe-vaccinarsi-perche-f875fa9e-4fa5-11e3-bcac-1da7283cab64.shtml	corriere.it	Farmaci,Malattie Croniche,Malattie Infettive	Pregnancy	Totally	Totally	Static Page	28	2	0	0	0	30	461
2013-12-02	1386002041	Dec13	http://donne.leonardo.it/come-rimanere-incinta-subito-tutti-i-consigli-utili/	donne.leonardo.it	Acido Folico,Diagnosi Prenatale,Malattie Infettive,Sostanze Tossiche,Alimentazione	Preconception	Partially	Not Correct	Static Page	2	0	0	0	0	2	4787
2013-12-02	1385980533	Dec13	http://lifestyle.tiscali.it/socialnews/salute/Stagno/10291/articoli/Congelare-gli-ovociti-per-proteggere-la-fertilit.html	lifestyle.tiscali.it	Diagnosi Prenatale,Farmaci	Both	Partially	Not Correct	Static Page	11	4	0	0	0	15	1714
2013-12-02	1385988021	Dec13	http://www.medicitalia.it/consulti/Ginecologia-e-ostetricia/388516/Pillola-loette-copertura-e-ciclo	medicitalia.it	Diagnosi Prenatale,Esercizio Fisico,Malattie Infettive,Alimentazione	Preconception			Discussion	0	0	0	0	0	0	18806
2013-12-02	1385976846	Dec13	http://it.answers.yahoo.com/question/index?qid=20131201162022AAGETtO	it.answers.yahoo.com	Acido Folico	Preconception			Discussion	0	0	0	0	0	0	4
2013-11-30	1385840129	Nov13	http://it.answers.yahoo.com/question/index?qid=20131130031439AAFiM19	it.answers.yahoo.com	Farmaci,Malattie Infettive	Pregnancy			Discussion	0	0	0	0	0	0	4
2013-11-30	1385824965	Nov13	http://www.corriere.it/salute/13_novembre_30/congelamento-ovociti-made-italy-promosso-238801f4-59bb-11e3-9117-a8a2b0420a9e.shtml	corriere.it	Diagnosi Prenatale,Farmaci	Both	Partially	Not Correct	Static Page	26	10	0	1	0	37	461
2013-11-30	1385851236	Nov13	http://donne.leonardo.it/influenza-in-gravidanza-ecco-come-curarsi/	donne.leonardo.it	Farmaci,Malattie Infettive,Vaccini,Alimentazione	Pregnancy	Totally	Totally	Static Page	0	2	1	0	0	3	4787
2013-11-29	1385742547	Nov13	http://www.affaritaliani.it/cronache/aids-vaccino-pediatrico-paolo-palma291113.html	affaritaliani.it	Diagnosi Prenatale,Farmaci,Malattie Infettive,MST,Sostanze Tossiche,Vaccini	Both	Not at all	Not Correct	Static Page	63	10	0	0	0	73	2994
2013-11-29	1385753270	Nov13	http://www.iodonna.it/attualita/vivere-meglio/2013/citomegalovirus-maternita%c2%a0-401786764525.shtml	iodonna.it	Diagnosi Prenatale,Malattie Infettive	Pregnancy	Totally	Totally	Static Page	0	0	0	0	0	0	17699
2013-11-29	1385738155	Nov13	http://www.lanazione.it/arezzo/cronaca/2013/11/29/989566-quattrocento_malati_aids_sieropositivi_provincia_casi_nuovi_anno_evento_arezzo_wave_solidarieta.shtml	lanazione.it	Diagnosi Prenatale,Droghe,Malattie Infettive,Sostanze Tossiche	Both	Partially	Not Correct	Static Page	1	2	0	1	0	4	5432
2013-11-29	1385742006	Nov13	http://donne.leonardo.it/scarlattina-in-gravidanza-i-sintomi-e-la-cura/	donne.leonardo.it	Farmaci,Malattie Infettive	Pregnancy	Totally	Totally	Static Page	0	1	1	0	0	2	4787
2013-11-29	1385737917	Nov13	http://www.gonews.it/2013/gia-state-distribuite-59-000-dosi-di-vaccini-lasl-3-invita-a-sottoporsi-al-trattamento-entro-dicembre/	gonews.it	Malattie Croniche,Malattie Infettive,Vaccini	Pregnancy	Totally	Totally	Static Page	0	0	0	0	0	0	83902
2013-11-28	1385639131	Nov13	http://www.ansa.it/saluteebenessere/notizie/rubriche/salute/2013/11/28/Ecco-come-obesita-trasmette-generazioni_9693857.html	ansa.it	Esercizio Fisico,Fumo,Sostanze Tossiche,Alimentazione	Preconception	Partially	Not Correct	Static Page	8	2	1	0	0	11	1943
2013-11-28	1385677537	Nov13	http://it.answers.yahoo.com/question/index?qid=20131128064724AAL0Rrh	it.answers.yahoo.com	Fumo	Both			Discussion	0	0	0	0	0	0	4
2013-11-28	1385603878	Nov13	http://forum.alfemminile.com/forum/matern1/__f486542_matern1-Mi-date-delle-informazioni.html	forum.alfemminile.com	Acido Folico,Malattie Croniche,Alimentazione	Both			Discussion	0	0	0	0	0	0	3545
2013-11-27	1385570091	Nov13	http://forum.alfemminile.com/forum/f107/__f372753_f107-Acido-folico-roll.html	forum.alfemminile.com	Acido Folico,Malattie Infettive,Alimentazione	Preconception			Discussion	0	0	0	0	0	0	3545
2013-11-27	1385548461	Nov13	http://forum.alfemminile.com/forum/matern1/__f486468_matern1-Fumo-in-gravidanza-se-smetto-ora-e-troppo-tardi.html	forum.alfemminile.com	Malattie Croniche	Pregnancy			Discussion	0	0	0	0	0	0	3545
2013-11-27	1385592544	Nov13	http://forum.alfemminile.com/forum/f107/__f372791_f107-Parliamo-di-vaccino-per-la-rosolia-e-altre-malattie-infettive-arrow.html	forum.alfemminile.com	Malattie Croniche,Malattie Infettive,Sostanze Tossiche,Alimentazione	Preconception			Discussion	0	0	0	0	0	0	3545
2013-11-27	1385583599	Nov13	http://forum.gravidanzaonline.it/forum/possibile-cistite-t65636.html#p7620186	forum.gravidanzaonline.it	Diagnosi Prenatale,Malattie Infettive	Pregnancy			Discussion	0	0	0	0	0	0	80105
2013-11-27	1385547112	Nov13	http://www.corriere.it/salute/pediatria/13_novembre_15/sport-gravidanza-fare-movimento-fa-bene-mamma-bebe-2e39a310-4e0c-11e3-a50b-09fe1c737ba4.shtml	corriere.it	Esercizio Fisico,Malattie Croniche,Alimentazione	Pregnancy	Totally	Totally	Static Page	504	24	5	4	1	538	461
2013-11-27	1385579897	Nov13	http://forum.alfemminile.com/forum/matern1/__f486523_matern1-Sushi-e-gravidanza-a-firenze.html	forum.alfemminile.com	Malattie Infettive,Alimentazione	Pregnancy			Discussion	0	0	0	0	0	0	3545
2013-11-26	1385477936	Nov13	http://salute.it.msn.com/news/18381/citomegalovirus-abortoevitabile/1.html	salute.it.msn.com	Malattie Infettive	Pregnancy	Totally	Totally	Static Page	0	0	0	0	0	0	30
2013-11-26	1385466569	Nov13	http://www.donnaclick.it/mamma/34669/dieta-corretta-in-gravidanza-un-piano-alimentare-sano/	donnaclick.it	Acido Folico,Malattie Croniche,Alimentazione	Both	Not at all	Not Correct	Static Page	43	0	0	0	0	43	89420
2013-11-26	1385457967	Nov13	http://attualissimo.it/mamma-surrogata-10-gravidanze-in-9-anni/	attualissimo.it	Diagnosi Prenatale,Droghe,Sostanze Tossiche	Pregnancy	Not at all	Not Correct	Static Page	1	0	0	0	0	1	81081
2013-11-26	1385479439	Nov13	http://forum.alfemminile.com/forum/mariage1/__f525095_mariage1-Ot-allora-mamme-aiutatemi-arrow-gravidanza-e-cibo.html	forum.alfemminile.com	Malattie Infettive,Sostanze Tossiche,Alcol	Pregnancy			Discussion	0	0	0	0	0	0	3545
2013-11-25	1385374492	Nov13	http://www.dica33.it/cont/schede-patologia/1311/1500/autismo.asp	dica33.it	Diagnosi Prenatale,Farmaci,Malattie Infettive,Sostanze Tossiche	Pregnancy	Partially	Not Correct	Static Page	9	0	0	0	0	9	85542
2013-11-25	1385395564	Nov13	http://www3.varesenews.it/blog/mammaebambino/?p=184	www3.varesenews.it	Acido Folico,Farmaci,Fumo,Malattie Croniche,Malattie Infettive,Sostanze Tossiche,Alcol,Alimentazione	Pregnancy	Totally	Totally	Static Page	3	1	1	0	0	5	32059
2013-11-24	1385295532	Nov13	http://forum.alfemminile.com/forum/contra/__f73601_contra-Pillola-e-antibiotico-aiutooooo.html	forum.alfemminile.com	Alimentazione	Preconception			Discussion	0	0	0	0	0	0	3545
2013-11-24	1385317645	Nov13	http://www.medicitalia.it/consulti/Ginecologia-e-ostetricia/387203/Rischio-toxoplasmosi	medicitalia.it	Diagnosi Prenatale,Esercizio Fisico,Malattie Infettive,Alimentazione	Pregnancy			Discussion	0	0	0	0	0	0	18806
2013-11-23	1385217217	Nov13	http://forum.alfemminile.com/forum/matern1/__f486152_matern1-Ho-mangiato-insalata-cruda-e-probabilmente-sporca-cry.html	forum.alfemminile.com	Malattie Infettive,Sostanze Tossiche	Pregnancy			Discussion	0	0	0	0	0	0	3545
2013-11-22	1385125953	Nov13	http://forum.alfemminile.com/forum/matern1/__f486060_matern1-Immunita-alla-toxo-solo-esperti-grazie.html	forum.alfemminile.com	Malattie Infettive,Alimentazione	Pregnancy			Discussion	0	0	0	0	0	0	3545
2013-11-22	1385125952	Nov13	http://forum.alfemminile.com/forum/matern1/__f486059_matern1-L-associazione-nazionale-veterinari-insorge-contro-onder-toxoplasmosi.html	forum.alfemminile.com	Malattie Croniche,Malattie Infettive,Alimentazione	Both			Discussion	3	0	0	0	0	3	3545
2013-11-22	1385150268	Nov13	http://www.greenme.it/informarsi/animali/11903-gatti-toxoplasmosi-donne-gravidanza	greenme.it	Malattie Infettive,Alimentazione	Pregnancy	Partially	Not Correct	Static Page	1939	6	0	1	1	1947	17101
2013-11-22	1385141287	Nov13	http://www.greenstyle.it/toxoplasmosi-gatti-gravidanza-luciano-onder-62548.html	greenstyle.it	Malattie Infettive,Alimentazione	Both	Partially	Not Correct	Static Page	265	9	0	1	0	275	69754
2013-11-22	1385156065	Nov13	http://www.medicitalia.it/minforma/Igiene-e-medicina-preventiva/167/Vaccinarsi-contro-l-influenza-si-o-no	medicitalia.it	Diagnosi Prenatale,Farmaci,Malattie Croniche,Malattie Infettive,MST	Pregnancy	Partially	Not Correct	Static Page	2	0	0	0	0	2	18806
2013-11-21	1385022801	Nov13	http://www.periodofertile.it/gravidanza/10-consigli-per-vivere-una-gravidanza-serena	periodofertile.it	Acido Folico,Diagnosi Prenatale,Esercizio Fisico,Fumo,Malattie Croniche,Malattie Infettive,Sostanze Tossiche,Alimentazione	Pregnancy	Totally	Totally	Static Page	49	2	0	2	0	53	110209
2013-11-21	1385033882	Nov13	http://forum.alfemminile.com/forum/f109/__f164741_f109-Dubbio-gravidanza-vaccino-rosolia.html	forum.alfemminile.com	Malattie Infettive	Preconception			Discussion	0	0	0	0	0	0	3545
2013-11-21	1385062689	Nov13	http://www.blitzquotidiano.it/video/luciano-onder-donne-incinte-in-guardia-cani-gatti-veterinari-disinformazione-1724679/	blitzquotidiano.it	Malattie Infettive,Alimentazione	Both	Partially	Not Correct	Static Page	11	3	0	0	0	14	21040
2013-11-21	1384997771	Nov13	http://www.nostrofiglio.it/preconcepimento/rimanere-incinta/Rubeo-test_come_leggere_i_risultati_del_test_della_rosolia.html	nostrofiglio.it	Acido Folico,Malattie Infettive,Vaccini	Preconception	Partially	Not Correct	Static Page	104	0	0	4	0	108	46580
2013-11-21	1385058437	Nov13	http://qn.quotidiano.net/lifestyle/2013/11/21/985714-animali-enpa-raidue-toxoplasmosi.shtml	qn.quotidiano.net	Malattie Infettive,Alimentazione	Pregnancy	Partially	Not Correct	Static Page	994	3	3	5	0	1005	5432
2013-11-21	1385054301	Nov13	http://mattinopadova.gelocal.it/cronaca/2013/11/19/news/vaccini-antinfluenzali-campagna-al-via-1.8142942	mattinopadova.gelocal.it	Malattie Croniche,Malattie Infettive,Vaccini	Pregnancy	Partially	Not Correct	Static Page	0	0	0	0	0	0	2980
2013-11-21	1385050322	Nov13	http://forum.alfemminile.com/forum/f109/__f164747_f109-Vaccino-solo-per-rosolia-esiste-dove-lo-avete-cercato.html	forum.alfemminile.com	Malattie Infettive,Alimentazione	Preconception			Discussion	0	0	0	0	0	0	3545
2013-11-20	1384964334	Nov13	http://www.alfemminile.com/benessere-salute-benessere/ipotiroidismo-cos-e-come-si-cura-f230890.html	alfemminile.com	Diagnosi Prenatale,Malattie Croniche	Pregnancy	Totally	Totally	Static Page	3	0	0	0	0	3	3056
2013-11-20	1384961720	Nov13	http://www.unionesarda.it/news/news_24_mondo/2013/11/20/spagna_la_produttrice_del_talidomide_dovr_pagare_i_danni-21-341450.html	unionesarda.it	Farmaci	Both	Partially	Not Correct	Static Page	0	0	0	0	0	0	13273
2013-11-19	1384846802	Nov13	http://obiettivobenessere.tgcom24.it/wpmu/2013/11/19/	obiettivobenessere.tgcom24.it	Esercizio Fisico	Pregnancy	Totally	Totally	Static Page	0	0	0	0	0	0	45877
2013-11-19	1384892823	Nov13	http://it.answers.yahoo.com/question/index?qid=20131119043009AALjDVU#Rr5cElftDTYVQEZ9CMe6	it.answers.yahoo.com	Malattie Infettive	Both			Discussion	0	0	0	0	0	0	4
2013-11-19	1384869036	Nov13	http://www.pinkblog.it/post/186233/lacido-folico-contrasta-lanemia-ecco-le-dosi-da-assumere	pinkblog.it	Acido Folico,Farmaci,Malattie Croniche,Alimentazione	Both	Not at all	Not Correct	Static Page	2	0	0	0	0	2	85175
2013-11-19	1384828189	Nov13	http://www.dica33.it/transaminasi-alte-durante-allattamento/esperto-risposte/id=229303	dica33.it	Diagnosi Prenatale,Farmaci	Pregnancy	Partially	Not Correct	Static Page	0	0	0	0	0	0	85542
2013-11-18	1384770824	Nov13	http://forum.gravidanzaonline.it/forum/nuova-t65566.html	forum.gravidanzaonline.it	Acido Folico,Diagnosi Prenatale	Pregnancy			Discussion	0	0	0	0	0	0	80105
2013-11-18	1384770618	Nov13	http://forum.pianetamamma.it/benessere/130083-pressione-alta-gravidanza.html	forum.pianetamamma.it	Diagnosi Prenatale,Farmaci,Malattie Croniche	Pregnancy			Discussion	0	0	0	0	0	0	39368
2013-11-17	1384657863	Nov13	http://lanuovasardegna.gelocal.it/carbonia/cronaca/2013/11/16/news/la-asl-informa-pronti-i-vaccini-1.8126338	lanuovasardegna.gelocal.it	Malattie Croniche,Malattie Infettive,Vaccini	Pregnancy	Totally	Totally	Static Page	0	0	0	0	0	0	2980
2013-11-16	1384604328	Nov13	http://www.meteoweb.eu/2013/11/salute-sempre-piu-bambini-nascono-prematuri-ma-migliora-la-sopravvivenza/239077/	meteoweb.eu	Diagnosi Prenatale,Malattie Croniche,Malattie Infettive,Alimentazione	Both	Totally	Totally	Static Page	29	2	0	0	0	31	20735
2013-11-15	1384483827	Nov13	http://cordis.europa.eu/result/brief/rcn/11429_it.html	cordis.europa.eu	Diagnosi Prenatale,Sostanze Tossiche	Pregnancy	Totally	Totally	Static Page	0	0	0	0	0	0	723
2013-11-15	1384526925	Nov13	http://www.piuchepuoi.it/alimentazione/alimentazione-in-gravidanza-come-va-fatta-per-la-salute-del-tuo-bimbo/	piuchepuoi.it	Acido Folico,Alimentazione	Pregnancy	Totally	Totally	Static Page	0	0	0	0	0	0	118062
2013-11-15	1384527200	Nov13	http://www.nostrofiglio.it/preconcepimento/rimanere-incinta/la_dieta_per_rimanere_incinta.html	nostrofiglio.it	Acido Folico,Malattie Croniche,Sostanze Tossiche,Alimentazione	Preconception	Partially	Not Correct	Static Page	14	0	0	0	0	14	46580
2013-11-15	1384475273	Nov13	http://www.medicitalia.it/consulti/Psicologia/385721/Paura-di-una-gravidanza	medicitalia.it	Diagnosi Prenatale,Esercizio Fisico,Malattie Croniche,Malattie Infettive,Alcol	Pregnancy			Discussion	0	0	0	0	0	0	18806
2013-11-14	1384454394	Nov13	http://www.sanita.ilsole24ore.com/art/medicina-e-scienza/2013-11-14/allarme-crescita-parti-pretermine-172337.php	sanita.ilsole24ore.com	Diagnosi Prenatale,Malattie Croniche,Malattie Infettive,Alimentazione	Pregnancy	Partially	Not Correct	Static Page	3	0	0	0	0	3	1778
2013-11-14	1384445808	Nov13	http://forum.alfemminile.com/forum/f107/__f371408_f107-Fertifol.html	forum.alfemminile.com	Acido Folico,Alimentazione	Preconception			Discussion	0	0	0	0	0	0	3545
2013-11-14	1384445650	Nov13	http://247.libero.it/focus/27360989/1/in-italia-solo-12-terapie-intensive-bimbi-a-porte-aperte/	247.libero.it	Diagnosi Prenatale	Pregnancy	Partially	Not Correct	Static Page	0	0	0	0	0	0	305
2013-11-14	1384425609	Nov13	http://www.affaritaliani.it/costume/neonati-prematuri141113.html	affaritaliani.it	Diagnosi Prenatale,Malattie Croniche,Malattie Infettive,Alimentazione	Pregnancy	Totally	Totally	Static Page	23	1	0	0	0	24	2994
2013-11-14	1384445649	Nov13	http://www.corriere.it/salute/pediatria/13_novembre_14/prematuri-crescita-allarme-esperti-aumento-casi-e1cb4068-4d1d-11e3-9a7d-4e5fc30b1355.shtml	corriere.it	Diagnosi Prenatale,Malattie Croniche,Malattie Infettive,Alimentazione	Pregnancy	Totally	Totally	Static Page	71	7	2	11	0	91	461
2013-11-14	1384445676	Nov13	http://www.tuttogreen.it/tutto-quello-he-avreste-voluto-sapere-sui-pesticidi-e-non-avete-mai-osato-chiedere/	tuttogreen.it	Diagnosi Prenatale,Farmaci,Malattie Croniche,Sostanze Tossiche,Alimentazione	Pregnancy	Partially	Not Correct	Static Page	1401	72	0	4	0	1477	42762
2013-11-13	1384303687	Nov13	http://forum.alfemminile.com/forum/f107/__f371280_f107--acido-folico-pre-gravidanza.html	forum.alfemminile.com	Acido Folico,Alimentazione	Preconception			Discussion	0	0	0	0	0	0	3545
2013-11-13	1384303684	Nov13	http://forum.pianetamamma.it/infertilita-e-procreazione-assistita-pma/129967-alimentazione-pma.html	forum.pianetamamma.it	Acido Folico,Malattie Infettive	Preconception			Discussion	0	0	0	0	0	0	39368
2013-11-13	1384346121	Nov13	http://www.pinkblog.it/post/184499/eosinofili-alti-o-bassi-in-gravidanza-quando-preoccuparsi	pinkblog.it	Farmaci,Malattie Infettive,Alimentazione	Pregnancy	Partially	Not Correct	Static Page	0	0	1	0	0	1	85175
2013-11-13	1384360492	Nov13	http://www.medicitalia.it/consulti/Psichiatria/385365/Forte-dolore-al-petto-in-gravidanza	medicitalia.it	Esercizio Fisico,Malattie Croniche,Malattie Infettive,MST,Alimentazione	Pregnancy			Discussion	0	0	0	0	0	0	18806
2013-11-13	1384335777	Nov13	http://lastampa.it/2013/11/13/societa/mamme/bambini/0-1-anno/in-crescita-il-numero-dei-neonati-prematuri-dXU5XJesXeNixVwODHNdVO/pagina.html	lastampa.it	Diagnosi Prenatale,Malattie Croniche,Malattie Infettive,Alimentazione	Pregnancy	Totally	Totally	Static Page	12	0	0	0	0	12	2424
2013-11-12	1384291516	Nov13	http://www.centrometeoitaliano.it/bimbi-piu-smart-se-ci-si-allena-durante-la-gravidanza-4681/	centrometeoitaliano.it	Esercizio Fisico	Pregnancy	Totally	Totally	Static Page	0	0	0	0	0	0	22355
2013-11-12	1384231187	Nov13	http://www.informazione.it/a/2A02A73F-1215-4B7B-A3F3-4872C0F7A3C9/Esercizio-in-gravidanza-accelera-sviluppo-cervello-bebe	informazione.it	Acido Folico,Esercizio Fisico	Preconception	Partially	Not Correct	Static Page	0	0	0	0	0	0	26603
2013-11-12	1384287981	Nov13	http://www.centrometeoitaliano.it/gestanti-sportive-battono-quelle-pigre-figli-piu-intelligenti-con-la-ginnastica-in-gravidanza-4694/	centrometeoitaliano.it	Esercizio Fisico,Alimentazione	Both	Totally	Totally	Static Page	16	0	0	0	0	16	22355
2013-11-12	1384291518	Nov13	http://notiziein.it/2013/11/12/gravidanza-e-ginnastica-il-bambino-sara-piu-intelligente-se-la-mamma-e-attiva/	notiziein.it	Esercizio Fisico,Alimentazione	Pregnancy	Totally	Totally	Static Page	12	3	1	1	0	17	58917
2013-11-12	1384288290	Nov13	http://salute.it.msn.com/news/18293/gravidanza-test-anomalie-genetiche/1.html	salute.it.msn.com	Diagnosi Prenatale	Pregnancy	Totally	Totally	Static Page	3	0	0	0	0	3	30
2013-11-12	1384240502	Nov13	http://www.pianetamamma.it/network/bambini-prematuri/neonati-pretermine-17-novembre-giornata-sensibilizzazione.html	pianetamamma.it	Diagnosi Prenatale,Malattie Infettive	Pregnancy	Totally	Totally	Static Page	0	0	0	0	0	0	39368
2013-11-12	1384237602	Nov13	http://forum.gravidanzaonline.it/forum/nuova-inseguitrice-della-cicogna-t65517.html	forum.gravidanzaonline.it	Diagnosi Prenatale,Malattie Infettive	Preconception			Discussion	0	0	0	0	0	0	80105
2013-11-11	1384144969	Nov13	http://www.forumsalute.it/community/forum_17_dieta_alimentazione_sport_e_forma_fisica/thrd_210873_alimentazione_gravidanza_la_carne_1.html	forumsalute.it	Acido Folico,Malattie Croniche,Sostanze Tossiche,Alcol	Pregnancy	Totally	Totally	Static Page	0	0	0	0	0	0	43663
2013-11-11	1384185296	Nov13	http://www.gazzettadiparma.it/primapagina/dettaglio/11/215310/La_ginnastica_in_gravidanza_accelera_lo_sviluppo_del_cervello__del_beb%C3%A8_.html	gazzettadiparma.it	Esercizio Fisico	Pregnancy	Totally	Totally	Static Page	1	2	1	0	0	4	42743
2013-11-09	1384000652	Nov13	http://www.pianetadonna.it/salute/benessere/fuma-ancora-un-italiano-su-5-e-le-donne-faticano-a-smettere.html	pianetadonna.it	Diagnosi Prenatale,Esercizio Fisico,Fumo	Pregnancy	Partially	Not Correct	Static Page	1	0	0	0	0	1	29681
2013-11-08	1383933132	Nov13	http://salute.aduc.it/notizia/diciottenni+60+ha+avuto+rapporti+sessuali+48+senza_128401.php	salute.aduc.it	Droghe,Fumo,Alimentazione	Preconception	Partially	Not Correct	Static Page	0	0	0	0	0	0	103552
2013-11-06	1383770694	Nov13	http://www.alfemminile.com/benessere-salute-benessere/tiroide-in-gravidanza-f230397.html	alfemminile.com	Diagnosi Prenatale,Farmaci,Alimentazione	Pregnancy	Not at all	Not Correct	Static Page	2	2	0	0	1	5	3056
2013-11-05	1383670017	Nov13	http://forum.alfemminile.com/forum/matern1/__f484509_matern1-Domanda-da-un-milione-di-dollari.html	forum.alfemminile.com	Acido Folico,Alimentazione	Both			Discussion	0	0	0	0	0	0	3545
2013-11-04	1383564006	Nov13	http://www.forumsalute.it/community/forum_40_gravidanza_genitori_e_figli/thrd_210491_il_paracetamolo_e_la_gravidanza_1.html	forumsalute.it	Acido Folico,Fumo,Malattie Croniche,Malattie Infettive,Sostanze Tossiche	Pregnancy			Discussion	0	0	0	0	0	0	43663
2013-11-04	1383596388	Nov13	http://www.liquida.it/paracetamolo-in-gravidanza/	liquida.it	Diagnosi Prenatale,Malattie Croniche	Pregnancy	Totally	Totally	Static Page	0	0	0	0	0	0	18282
2013-11-04	1383559563	Nov13	http://forum.pianetamamma.it/gravidanza/129652-un-evento-inaspettato-4.html#post2663591	forum.pianetamamma.it	Acido Folico,Diagnosi Prenatale,Farmaci	Pregnancy			Discussion	0	0	0	0	0	0	39368
2013-11-01	1383289090	Nov13	http://nuovavenezia.gelocal.it/cronaca/2013/10/31/news/i-vaccini-antinfluenzali-a-disposizione-da-lunedi-1.8031148	nuovavenezia.gelocal.it	Malattie Croniche,Malattie Infettive,Sostanze Tossiche,Alimentazione	Pregnancy	Totally	Totally	Static Page	0	0	0	0	0	0	2980
2013-11-01	1383267912	Nov13	http://www.dolceattesa.rcs.it/chiedi-agli-esperti/2013/10/piccole-perdite-di-sangue-scuro/	dolceattesa.rcs.it	Malattie Croniche,Malattie Infettive,MST,Alimentazione	Pregnancy	Totally	Totally	Static Page	0	0	0	0	0	0	17699
2013-10-30	1383093886	Oct13	http://forum.pianetamamma.it/gravidanza/129621-distacco-amnio-coriale-11-3-a.html#post2659415	forum.pianetamamma.it	Farmaci	Pregnancy			Discussion	0	0	0	0	0	0	39368
2013-10-30	1383141603	Oct13	http://www.informazione.it/c/A479DAF9-C33C-49B8-85CB-6654EC9130F7/PARKINSON-E-ALZHEIMER-SONO-INFLUENZATI-DALLO-STRESS-IN-GRAVIDANZA-Francia-e-Italia-al-lavoro-con-un-nuovo-laboratorio-internazionale-per-scoprirlo	informazione.it	Diagnosi Prenatale,Malattie Infettive	Preconception	Partially	Not Correct	Static Page	1	1	0	0	0	2	26603
2013-10-30	1383168531	Oct13	http://www.affaritaliani.it/curadise/neonatologia301013.html	affaritaliani.it	Diagnosi Prenatale	Pregnancy	Totally	Totally	Static Page	9	1	0	0	0	10	2994
2013-10-29	1383072650	Oct13	http://www.pianetadonna.it/salute/donna/fertilita-e-fecondazione-assistita-cosa-bisogna-sapere-domande-comuni.html	pianetadonna.it	Diagnosi Prenatale,Farmaci	Preconception	Totally	Totally	Static Page	2	0	0	0	0	2	29681
2013-10-29	1383079700	Oct13	http://forum.alfemminile.com/forum/f107/__f369801_f107-Quale-integratore-di-acido-folico-prendete.html	forum.alfemminile.com	Acido Folico,Alimentazione	Preconception			Discussion	0	0	0	0	0	0	3545
2013-10-28	1382993996	Oct13	http://www.medicitalia.it/consulti/Farmacologia/382392/Antibiotici-durante-gravidanza	medicitalia.it	Esercizio Fisico,Malattie Croniche,Malattie Infettive,Sostanze Tossiche,Alimentazione	Pregnancy	Totally	Totally	Static Page	0	0	0	0	0	0	18806
2013-10-28	1382934363	Oct13	http://www.lastampa.it/2013/10/28/edizioni/aosta/influenza-al-via-la-campagna-usl-per-le-vaccinazioni-negli-ambulatori-Hekzqvt317DzClRpuq9GZJ/pagina.html	lastampa.it	Malattie Croniche,Malattie Infettive,Sostanze Tossiche,Vaccini	Pregnancy			Discussion	1	1	0	1	0	3	2424
2013-10-28	1382994109	Oct13	http://forum.alfemminile.com/forum/perteenfant/__f130646_perteenfant-Ma-cos-ha-di-speciale-il-prefolic.html	forum.alfemminile.com	Acido Folico,Farmaci,Alimentazione	Preconception			Discussion	0	0	0	0	0	0	3545
2013-10-28	1382993892	Oct13	http://it.notizie.yahoo.com/medicina-sin-4-colori-spia-dei-pericoli-per-163200150.html	it.notizie.yahoo.com	Diagnosi Prenatale,Malattie Croniche	Pregnancy	Totally	Totally	Static Page	4	0	0	0	0	4	4
2013-10-27	1382878316	Oct13	http://vivalamamma.tgcom24.it/wpmu/2011/03/in-gravidanza-il-fumo-passivo-puo-provocare-danni-alla-salute-del-bebe-in-pancia/comment-page-3/	vivalamamma.tgcom24.it	Fumo,Malattie Croniche	Pregnancy	Totally	Totally	Static Page	7	0	0	0	0	7	46648
2013-10-25	1382706348	Oct13	http://www.pianetamamma.it/gravidanza/gravidanza-a-rischio/giornata-mondiale-spina-bifida-2013.html	pianetamamma.it	Acido Folico,Esercizio Fisico,Alimentazione	Pregnancy	Totally	Totally	Static Page	4	1	0	0	0	5	39368
2013-10-25	1382678083	Oct13	http://it.answers.yahoo.com/question/index?qid=20131024101311AAqrh16#OsFSEHDYMnTr7V3pnJio	it.answers.yahoo.com	Malattie Infettive	Pregnancy			Discussion	0	0	0	0	0	0	4
2013-10-24	1382636719	Oct13	http://it.answers.com/Q/Dopo_quanti_giorni_dal_rapporto_si_fa_il_test	it.answers.com	Esercizio Fisico	Preconception			Discussion	0	0	0	0	0	0	230
2013-10-24	1382636100	Oct13	http://mamma.pourfemme.it/articolo/influenza-in-gravidanza-rischi-rimedi-naturali-e-come-curarla/2765/	mamma.pourfemme.it	Farmaci,Malattie Infettive,Vaccini,Alimentazione	Pregnancy	Partially	Not Correct	Static Page	0	0	0	0	0	0	19590
2013-10-23	1382534950	Oct13	http://salute24.ilsole24ore.com/articles/16032-a-tavola-incinta-ecco-come-concepire-grazie-all-alimentazione	salute24.ilsole24ore.com	Alimentazione	Preconception	Totally	Totally	Static Page	70	0	1336	0	0	1406	1778
2013-10-23	1382534722	Oct13	http://comefare.donnamoderna.com/come-fare-pilates-in-gravidanza-6673.html	comefare.donnamoderna.com	Esercizio Fisico,Sostanze Tossiche,Alimentazione	Pregnancy	Totally	Totally	Static Page	0	0	0	0	0	0	14025
2013-10-23	1382506918	Oct13	http://www.forumsalute.it/community/forum_17_dieta_alimentazione_sport_e_forma_fisica/thrd_209845_la_dieta_mediterranea_aumenta_la_fertilita_di_lei_e_di_lui_1.html	forumsalute.it	Acido Folico,Malattie Croniche,Sostanze Tossiche,Alcol	Preconception			Discussion	0	1	0	1	0	2	43663
2013-10-22	1382419678	Oct13	http://forum.alfemminile.com/forum/f107/__f369115_f107-Concepimento-5-leggende-da-sfatare.html	forum.alfemminile.com	Fumo,Malattie Infettive,Alimentazione	Preconception			Discussion	0	0	0	0	0	0	3545
2013-10-22	1382405040	Oct13	http://www.periodofertile.it/gravidanza/i-farmaci-anti-nausea-sono-sicuri-in-gravidanza-uno-studio-danese-sul-metoclopramide-plasil	periodofertile.it	Diagnosi Prenatale,Farmaci	Pregnancy	Totally	Totally	Static Page	8	2	0	1	0	11	110209
2013-10-22	1382448994	Oct13	http://www3.varesenews.it/blog/mammaebambino/?p=150	www3.varesenews.it	Farmaci,Fumo,Malattie Croniche,MST,Alimentazione	Pregnancy	Partially	Not Correct	Static Page	0	2	1	0	0	3	32059
2013-10-22	1382464082	Oct13	http://forum.alfemminile.com/forum/matern1/__f483200_matern1-Ma-avete-fato-tutte-bi-test-amniocentesi-ecc.html	forum.alfemminile.com	Diagnosi Prenatale,Malattie Infettive	Pregnancy			Discussion	0	0	0	0	0	0	3545
2013-10-21	1382391582	Oct13	http://forum.alfemminile.com/forum/matern1/__f483153_matern1-Aiuto-a-32-settimane-pesa-2446g-larme.html	forum.alfemminile.com	Malattie Croniche,Alimentazione	Pregnancy			Discussion	0	0	0	0	0	0	3545
2013-10-21	1382377595	Oct13	http://www.dica33.it/cont/focus/1310/2100/limportanza-dellacido-folico-gravidanza.asp	dica33.it	Acido Folico	Preconception	Totally	Totally	Static Page	7	1	1	0	0	9	85542
2013-10-19	1382190293	Oct13	http://forum.pianetamamma.it/ostetrica-risponde-online/129340-distacco-amniocoriale.html	forum.pianetamamma.it	Diagnosi Prenatale,Farmaci	Pregnancy			Discussion	0	0	0	0	0	0	39368
2013-10-18	1382132635	Oct13	http://blog.you-ng.it/2013/10/18/cancro-al-seno-prevenzione-breast-unit/	blog.you-ng.it	Diagnosi Prenatale,Malattie Croniche	Pregnancy	Partially	Not Correct	Static Page	76	4	7	2	0	89	65716
2013-10-18	1382102940	Oct13	http://www.pianetamamma.it/gravidanza/analisi-in-gravidanza/esame-cariotipo.html	pianetamamma.it	Diagnosi Prenatale	Pregnancy	Totally	Totally	Static Page	43	1	0	0	0	44	39368
2013-10-18	1382102759	Oct13	http://www.dolceattesa.rcs.it/chiedi-agli-esperti/2011/03/gastrite-quali-cure-nei-nove-mesi/	dolceattesa.rcs.it	Diagnosi Prenatale,Farmaci,Fumo,Malattie Croniche,Malattie Infettive,Alimentazione	Pregnancy	Partially	Not Correct	Static Page	1	0	0	0	0	1	17699
2013-10-18	1382102884	Oct13	http://scienza.panorama.it/salute/Influenza-come-affrontarla-in-sette-mosse	scienza.panorama.it	Malattie Croniche,Malattie Infettive,Sostanze Tossiche,Vaccini,Alimentazione	Pregnancy	Partially	Not Correct	Static Page	6	3	0	4	0	13	13089
2013-10-18	1382132619	Oct13	http://it.notizie.yahoo.com/influenza-ginecologo-scrive-pazienti-brodo-di-gallina-batte-144300963.html	it.notizie.yahoo.com	Diagnosi Prenatale,Farmaci,Malattie Infettive,Alimentazione	Pregnancy	Not at all	Not Correct	Static Page	15	1	0	2	0	18	4
2013-10-18	1382089064	Oct13	http://www.vanityfair.it/news/italia/13/10/18/vaccino-antinfluenzale-influenza-chi-e-quando-vaccinarsi	vanityfair.it	Malattie Croniche,Malattie Infettive,Sostanze Tossiche	Pregnancy	Totally	Totally	Static Page	11	5	0	1	0	17	14124
2013-10-17	1382029919	Oct13	http://forum.alfemminile.com/forum/f107/__f368654_f107-Alimentazione-per-attirare-la-cicogna-mrgreen.html	forum.alfemminile.com	Droghe,Farmaci,Alimentazione	Preconception			Discussion	0	0	0	0	0	0	3545
2013-10-16	1381945998	Oct13	http://www.pianetamamma.it/gravidanza/disturbi-in-gravidanza/gravidanza-e-allattamento-un-aiuto-dalle-erbe.html	pianetamamma.it	Farmaci	Pregnancy	Partially	Not Correct	Static Page	38	2	0	0	0	40	39368
2013-10-16	1381930227	Oct13	http://salute24.ilsole24ore.com/articles/16010-gravidanza-1-donna-su-10-non-rinuncia-agli-alcolici	salute24.ilsole24ore.com	Malattie Croniche	Pregnancy	Totally	Totally	Static Page	38	6	0	0	0	44	1778
2013-10-15	1381838304	Oct13	http://www.mammafelice.it/2012/04/18/posso-prendere-medicine-in-gravidanza/comment-page-1/	mammafelice.it	Diagnosi Prenatale,Esercizio Fisico,Farmaci,Fumo,Malattie Infettive	Pregnancy			Discussion	7	0	0	0	0	7	79478
2013-10-15	1381830242	Oct13	http://forum.alfemminile.com/forum/matern1/__f482511_matern1-Fibrinogeno-molto-alto.html	forum.alfemminile.com	Diagnosi Prenatale,Alimentazione	Pregnancy			Discussion	0	0	0	0	0	0	3545
2013-10-15	1381859094	Oct13	http://www.pianetamamma.it/network/allattamento/gravidanza-influenza-virus-intestinale-rimedi-cure.html	pianetamamma.it	Farmaci,Malattie Infettive,Alimentazione	Pregnancy	Totally	Totally	Static Page	1	3	0	0	0	4	39368
2013-10-15	1381800951	Oct13	http://it.answers.yahoo.com/question/index?qid=20131014075903AAiHSo9#HINKLmThI3UQnGx0XR30	it.answers.yahoo.com	Farmaci	Pregnancy			Discussion	0	0	0	0	0	0	4
2013-10-15	1381872176	Oct13	http://www.ilfattoquotidiano.it/2013/10/15/vaccinazioni-di-massa-limiti-e-testimonianze/744521/	ilfattoquotidiano.it	Diagnosi Prenatale,Farmaci,Malattie Infettive,Sostanze Tossiche,Vaccini	Pregnancy	Totally	Totally	Static Page	346	11	2	6	1	366	1662
2013-10-14	1381785891	Oct13	http://comefare.donnamoderna.com/come-alleviare-il-mal-di-schiena-in-gravidanza-senza-farmaci-6447.html	comefare.donnamoderna.com	Esercizio Fisico,Farmaci	Pregnancy	Totally	Totally	Static Page	0	0	0	0	0	0	14025
2013-10-14	1381713329	Oct13	http://forum.alfemminile.com/forum/f107/__f368291_f107-I-25-consigli-per-rimanere-incinta-lungo.html	forum.alfemminile.com	Farmaci,Fumo,Malattie Croniche,Sostanze Tossiche,Alimentazione	Preconception			Discussion	0	0	0	0	0	0	3545
2013-10-12	1381598461	Oct13	http://www.pinkblog.it/post/175001/cardirene-in-gravidanza-posologia-e-controindicazioni	pinkblog.it	Farmaci,Malattie Croniche	Pregnancy	Totally	Totally	Static Page	3	0	1	0	0	4	85175
2013-10-10	1381411794	Oct13	http://forum.alfemminile.com/forum/f107/__f367902_f107-Aggiornamento-mrgreen-12po-scrivo-anche-la-risposta-di-un-gine-sullo-spotting.html	forum.alfemminile.com	Farmaci,Malattie Infettive,MST,Sostanze Tossiche,Alimentazione	Preconception			Discussion	0	0	0	0	0	0	3545
2013-10-10	1381382577	Oct13	http://donne.virgilio.it/benessere/malattie-congenite-screening-neonatale-come-scoprirle.html?pmk=rss	donne.virgilio.it	Diagnosi Prenatale,Farmaci,Malattie Croniche,Malattie Infettive,Alimentazione	Pregnancy	Totally	Totally	Static Page	12	0	0	0	0	12	604
2013-10-10	1381441193	Oct13	http://forum.alfemminile.com/forum/matern1/__f482108_matern1-Nessuna-di-voi-fa-sport.html	forum.alfemminile.com	Alimentazione	Pregnancy			Discussion	0	0	0	0	0	0	3545
2013-10-09	1381311357	Oct13	http://forum.pianetamamma.it/ostetrica-risponde-online/128709-cerotto-evra-farmaci-e-gravidanza.html#post2639018	forum.pianetamamma.it	Farmaci	Pregnancy	Totally	Totally	Static Page	0	0	0	0	0	0	39368
2013-10-09	1381340407	Oct13	http://forum.alfemminile.com/forum/matern1/__f481988_matern1-Zumba-e-gravidanza.html	forum.alfemminile.com	Alimentazione	Pregnancy			Discussion	4	0	0	0	0	4	3545
2013-10-08	1381238157	Oct13	http://ginecologa-d.blogautore.repubblica.it/2013/10/08/gravidanza-non-arriva-quali-esami-fare/	ginecologa-d.blogautore.repubblica.it	Diagnosi Prenatale,Fumo,Malattie Infettive,Alimentazione	Preconception			Discussion	1	0	1	0	0	2	341
2013-10-08	1381267806	Oct13	http://ilvasodipandora.blogautore.espresso.repubblica.it/2010/02/23/se-sei-brava-ti-fecondo/	ilvasodipandora.blogautore.espresso.repubblica.it	Diagnosi Prenatale,Fumo,Alimentazione	Preconception	Totally	Totally	Static Page	1	0	0	0	0	1	341
2013-10-08	1381268403	Oct13	http://www.vitadamamma.com/79176/sindrome-di-down-gravidanza-nuovo-test-precoce-sul-sangue-della-mamma.html	vitadamamma.com	Diagnosi Prenatale	Pregnancy	Totally	Totally	Static Page	342	0	0	0	0	342	36465
2013-10-07	1381168310	Oct13	http://www.alfemminile.com/sesso-sessualita/gonorrea-f228872.html	alfemminile.com	Farmaci,Malattie Croniche,Malattie Infettive,MST	Pregnancy	Partially	Not Correct	Static Page	0	0	0	0	0	0	3056
2013-10-07	1381181387	Oct13	http://it.notizie.yahoo.com/salute-40-donne-con-fibromi-uterini-nuove-molecole-160600504.html	it.notizie.yahoo.com	Farmaci,Alimentazione	Pregnancy	Not at all	Not Correct	Static Page	3	0	0	0	0	3	4
2013-10-05	1381008954	Oct13	http://it.answers.yahoo.com/question/index?qid=20131005052616AAf0TL6	it.answers.yahoo.com	Farmaci,Sostanze Tossiche	Pregnancy			Discussion	0	0	0	0	0	0	4
2013-10-03	1380807173	Oct13	http://www.pianetamamma.it/gravidanza/gravidanza-a-rischio/acido-folico-gravidanza.html	pianetamamma.it	Acido Folico	Pregnancy	Partially	Not Correct	Static Page	44	2	0	2	0	48	39368
2013-10-03	1380762965	Oct13	http://it.wikihow.com/Prevenire-i-Difetti-Congeniti	it.wikihow.com	Acido Folico,Diagnosi Prenatale,Droghe,Farmaci,Fumo,Malattie Croniche,Malattie Infettive,Sostanze Tossiche	Both	Partially	Not Correct	Static Page	0	0	0	0	0	0	172
2013-10-03	1380822186	Oct13	http://www.centrometeoitaliano.it/disco-verde-al-pesce-da-mangiare-in-gravidanza-206/	centrometeoitaliano.it	Sostanze Tossiche,Alcol,Alimentazione	Pregnancy	Totally	Totally	Static Page	2	1	0	0	0	3	22355
2013-10-03	1380777732	Oct13	http://news.you-ng.it/2013/10/02/giappone-donna-sterile-partorisce-grazie-alle-ovaie-risvegliate-provetta/	news.you-ng.it	Diagnosi Prenatale,Esercizio Fisico,Farmaci	Preconception	Partially	Not Correct	Static Page	35	7	0	0	0	42	45462
2013-10-02	1380735113	Oct13	http://www.greenme.it/mangiare/alimentazione-a-salute/11466-gravidanza-supercibi	greenme.it	Acido Folico,Alimentazione	Pregnancy	Partially	Not Correct	Static Page	625	3	2	8	0	638	17101
2013-10-02	1380720055	Oct13	http://www.liquida.it/malformazioni-fetali/	liquida.it	Acido Folico,Malattie Croniche,Alimentazione	Pregnancy	Totally	Totally	Static Page	0	0	0	0	0	0	18282
2013-10-02	1380749994	Oct13	http://ginecologa-d.blogautore.repubblica.it/2013/10/02/toxoplasmosi-in-gravidanza-che-fare/	ginecologa-d.blogautore.repubblica.it	Malattie Infettive,Alimentazione	Pregnancy	Partially	Not Correct	Static Page	13	0	1	0	0	14	341
2013-10-02	1380719466	Oct13	http://www.alfemminile.com/gravidanza/toxoplasmosi-gravidanza-toxoplasmosi-incinta-f38845.html	alfemminile.com	Malattie Infettive,Alimentazione	Pregnancy	Totally	Totally	Static Page	19	0	0	0	0	19	3056
2013-10-01	1380648595	Oct13	http://www.liberoquotidiano.it/news/1321249/Acido-folico---importante--non-solo---in-gravidanza.html	liberoquotidiano.it	Acido Folico,Alimentazione	Preconception	Totally	Totally	Static Page	0	1	1	1	0	3	7426
2013-09-30	1380547264	Sep13	http://news.mtv.it/16-anni-e-incinta-info/consultorio-cosa-offre-e-come-si-contatta/	news.mtv.it	Diagnosi Prenatale,MST	Pregnancy	Totally	Totally	Static Page	15	1	0	1	0	17	14829
2013-09-30	1380562783	Sep13	http://www.pianetamamma.it/il-bambino/allattamento-il-bambino/gravidanza-allattamento-10-miti-da-sfatare.html	pianetamamma.it	Diagnosi Prenatale,Esercizio Fisico,Malattie Croniche,Malattie Infettive	Pregnancy	Totally	Totally	Static Page	86	4	0	0	0	90	39368
2013-09-30	1380575531	Sep13	http://forum.pianetamamma.it/gravidanza/128783-herpes-labiale-gravidanza.html#post2631200	forum.pianetamamma.it	Farmaci,Malattie Infettive,MST	Pregnancy			Discussion	0	0	0	0	0	0	39368
2013-09-27	1380317534	Sep13	http://www.informazione.it/c/1C660DF1-7255-40AD-B085-4D51B0249F10/Acido-folico-non-solo-in-gravidanza-estendere-la-finestra-terapeutica-a-tutte-le-donne-in-eta-fertile	informazione.it	Acido Folico,Alimentazione	Preconception	Totally	Totally	Static Page	1	1	0	0	0	2	26603
2013-09-27	1380317574	Sep13	http://www.adnkronos.com/IGN/Daily_Life/Benessere/Salute-29-settembre-Giornata-cuore-evitabili-quasi-250000-morti-lanno_32659617842.html	adnkronos.com	Esercizio Fisico,Fumo,Malattie Croniche,Alimentazione	Pregnancy	Totally	Totally	Static Page	0	10	0	0	0	10	13756
2013-09-26	1380217194	Sep13	http://news.mtv.it/16-anni-e-incinta-info/gemma-la-sua-storia-e-le-risposte-a-6-domande/	news.mtv.it	Esercizio Fisico,Farmaci,Malattie Croniche,Malattie Infettive,Alimentazione	Both	Partially	Not Correct	Static Page	13	1	1	0	0	15	14829
2013-09-26	1380217201	Sep13	http://news.paginemediche.it/it/231/la-mela-del-giorno/cardiologia/detail_199760_proteggi-il-tuo-cuore-lappello-alle-donne-in-occasione-della-giornata-mondiale-per-il-cuore.aspx?c1=11	news.paginemediche.it	Diagnosi Prenatale,Esercizio Fisico,Fumo,Malattie Croniche,Alimentazione	Pregnancy	Partially	Not Correct	Media	16	2	0	0	0	18	118870
2013-09-25	1380144574	Sep13	http://www.ansa.it/web/notizie/specializzati/saluteebenessere/2013/09/25/Calano-test-Dna-gravidanza_9358044.html	ansa.it	Diagnosi Prenatale	Pregnancy	Partially	Not Correct	Static Page	11	3	1	0	0	15	1943
2013-09-25	1380130197	Sep13	http://www.pianetamamma.it/rimanere-incinta/fertilita-ed-infertilita/la-prolattina.html	pianetamamma.it	Diagnosi Prenatale,Alimentazione	Pregnancy	Totally	Totally	Static Page	33	2	0	0	0	35	39368
2013-09-25	1380086436	Sep13	http://it.paperblog.com/liquirizia-per-digerire-1976947/	it.paperblog.com	Farmaci,Alimentazione	Pregnancy	Totally	Totally	Static Page	0	0	0	0	0	0	6122
2013-09-25	1380130165	Sep13	http://www.dolceattesa.rcs.it/chiedi-agli-esperti/2013/09/psicofarmaci-in-gravidanza/	dolceattesa.rcs.it	Diagnosi Prenatale,Farmaci,Malattie Croniche,Alimentazione	Pregnancy	Partially	Not Correct	Static Page	0	0	0	0	0	0	17699
2013-09-24	1379985880	Sep13	http://www.informazione.it/a/1593CBBE-9587-48B2-ACCA-B6AC1706A783/Bufera-su-campionessa-di-body-building-che-si-allena-in-gravidanza	informazione.it	Esercizio Fisico	Pregnancy	Partially	Not Correct	Static Page	0	0	0	0	0	0	26603
2013-09-24	1379985747	Sep13	http://www.greenme.it/vivere/salute-e-benessere/11384-fumo-gravidanza-asma-nipoti	greenme.it	Fumo,Malattie Croniche,Sostanze Tossiche	Pregnancy	Partially	Not Correct	Static Page	5	0	0	0	0	5	17101
2013-09-24	1380057991	Sep13	http://it.paperblog.com/sport-in-gravidanza-quali-fare-e-quali-evitare-1976588/	it.paperblog.com	Esercizio Fisico,Alimentazione	Both	Totally	Totally	Static Page	0	0	0	0	0	0	6122
2013-09-24	1380001202	Sep13	http://blog.libero.it/orizzontinfiniti/12375871.html	blog.libero.it	Esercizio Fisico,Alimentazione	Pregnancy	Totally	Totally	Static Page	0	0	0	0	0	0	304
2013-09-23	1379958462	Sep13	http://www.informazione.it/a/85E47AC7-290B-4961-8E76-452A39CA1D81/Fumo-in-gravidanza-malattie-anche-per-i-nipoti	informazione.it	Fumo	Pregnancy	Partially	Not Correct	Static Page	0	0	0	0	0	0	26603
2013-09-23	1379972386	Sep13	http://forum.alfemminile.com/forum/matern1/__f480563_matern1-Se-poteste-rivivere-la-vostra-gravidanza.html	forum.alfemminile.com	Malattie Infettive,Alimentazione	Both			Discussion	0	0	0	0	0	0	3545
2013-09-22	1379884941	Sep13	http://www.liquida.it/gravidanza/bestof/news/?id=26390692	liquida.it	Farmaci,Fumo,Malattie Croniche	Pregnancy	Partially	Not Correct	Static Page	1	0	0	0	0	1	18282
2013-09-21	1379784282	Sep13	http://forum.alfemminile.com/forum/f114/__f28685_f114-Anche-voi-vi-sentivate-cosi-dopo-un-ivg.html	forum.alfemminile.com	Alimentazione	Pregnancy			Discussion	0	0	0	0	0	0	3545
2013-09-21	1379798883	Sep13	http://it.answers.yahoo.com/question/index?qid=20130921051902AAoyW2n#EpF0GlDpGXh.h5.E53N7	it.answers.yahoo.com	Acido Folico,Diagnosi Prenatale,Fumo	Pregnancy			Discussion	0	0	0	0	0	0	4
2013-09-21	1379741997	Sep13	http://it.answers.yahoo.com/question/index?qid=20130920130459AA5quJb	it.answers.yahoo.com	Malattie Croniche	Both			Discussion	0	0	0	0	0	0	4
2013-09-20	1379712765	Sep13	http://acateringveg.wordpress.com/2013/09/20/trower-wi-fi-pericoloso-verita-nascosta-a-scopo-di-lucro/	acateringveg.wordpress.com	Acido Folico,Diagnosi Prenatale,Farmaci,Fumo,Malattie Croniche,Malattie Infettive,Sostanze Tossiche,Alimentazione	Pregnancy	Totally	Totally	Static Page	2	1	0	0	0	3	108632
2013-09-20	1379712762	Sep13	http://it.paperblog.com/wi-fi-pericoloso-verita-nascosta-a-scopo-di-lucro-1971111/	it.paperblog.com	Diagnosi Prenatale,Farmaci,Fumo,Malattie Croniche,Malattie Infettive,Sostanze Tossiche,Alimentazione	Both	Not at all	Not Correct	Static Page	7	0	0	0	0	7	6122
2013-09-19	1379611546	Sep13	http://www.donnaclick.it/salute-donna/dieta/32425/curare-lovaio-policistico-con-lalimentazione/	donnaclick.it	Acido Folico,Diagnosi Prenatale,Farmaci,Malattie Croniche,Sostanze Tossiche	Preconception	Partially	Not Correct	Static Page	76	0	2	0	0	78	89420
2013-09-17	1379396031	Sep13	http://forum.alfemminile.com/forum/f107/__f365989_f107--bebe-capogiri-e-nausee-dopo-soli-4giorni.html	forum.alfemminile.com	Acido Folico,Alimentazione	Preconception			Discussion	0	0	0	0	0	0	3545
2013-09-17	1379393996	Sep13	http://it.answers.yahoo.com/question/index?qid=20130916100608AAAZlDD#McJwP03CLXRZQ.E8SRbo	it.answers.yahoo.com	Acido Folico,Malattie Infettive	Preconception			Discussion	0	0	0	0	0	0	4
2013-09-17	1379389055	Sep13	http://forum.alfemminile.com/forum/matern1/__f479938_matern1-Ma-io-vorrei-avere-esperienze-di-donne-che-hanno-fumato-in-gravidanza-e-come-sono-nati-i-figli.html	forum.alfemminile.com	Alcol,Alimentazione,Fumo,Malattie Croniche,Malattie Infettive	Pregnancy			Discussion	0	0	0	0	0	0	3545
2013-09-17	1379388867	Sep13	http://lifestyle.tiscali.it/mamma_bimbo/feeds/13/09/09/t_54_20130909_news_000149.html?preconcepimento	lifestyle.tiscali.it	Acido Folico,Malattie Croniche,Alimentazione	Preconception	Partially	Not Correct	Static Page	8	0	0	0	0	8	1714
2013-09-12	1378949389	Sep13	http://forum.gravidanzaonline.it/forum/parto-ed-emicrania-t65045.html	forum.gravidanzaonline.it	Diagnosi Prenatale	Pregnancy			Discussion	0	0	0	0	0	0	80105
2013-09-11	1378920308	Sep13	http://www.forumsalute.it/community/forum_40_gravidanza_genitori_e_figli/thrd_207469_biancospino_gravidanza_1.html#postcount4539993	forumsalute.it	Acido Folico,Diagnosi Prenatale,Malattie Croniche,Sostanze Tossiche	Pregnancy			Discussion	0	0	0	0	0	0	43663
2013-09-11	1378919526	Sep13	http://it.paperblog.com/pilates-in-gravidanza-ripartono-i-corsi-in-ancona-1957356/	it.paperblog.com	Esercizio Fisico	Pregnancy	Totally	Totally	Static Page	0	0	0	0	0	0	6122
2013-09-11	1378906801	Sep13	http://infoprodotti.myblog.it/archive/2013/09/11/come-rimanere-incinta-in-modo-rapido-e-naturale.html	infoprodotti.myblog.it	Diagnosi Prenatale,Farmaci	Preconception	Partially	Not Correct	Static Page	1	0	0	0	0	1	9004
2013-09-10	1378849199	Sep13	http://www.nostrofiglio.it/preconcepimento/infertilita/aborti-spontanei-ripetuti.html	nostrofiglio.it	Diagnosi Prenatale,Farmaci,Malattie Infettive,MST	Pregnancy	Not at all	Not Correct	Static Page	0	0	0	1	0	1	46580
2013-09-10	1378834337	Sep13	http://forum.alfemminile.com/forum/f107/__f365409_f107-Acido-folico-quando-iniziare-ad-assumerlo.html	forum.alfemminile.com	Acido Folico,Alimentazione	Preconception			Discussion	0	0	0	0	0	0	3545
2013-09-10	1378808942	Sep13	http://www.gazzettadiparma.it/primapagina/dettaglio/11/71624/La_salute_del_bimbo_comincia_nel_pancione.html	gazzettadiparma.it	Diagnosi Prenatale,Malattie Infettive	Pregnancy	Totally	Totally	Static Page	0	0	0	0	0	0	42743
2013-09-10	1378834200	Sep13	http://www.oggitreviso.it/vaccinazione-anti-influenzale-parte-1-54768	oggitreviso.it	Farmaci,Malattie Croniche,Malattie Infettive,Vaccini,Alimentazione	Pregnancy	Totally	Totally	Static Page	4	4	0	0	0	8	111514
2013-09-09	1378747802	Sep13	http://forum.gravidanzaonline.it/forum/crema-non-adatta-alla-gravidanza-sul-labbro-aiuto-t65018.html#p7541332	forum.gravidanzaonline.it	Diagnosi Prenatale,Malattie Croniche	Pregnancy			Discussion	0	0	0	0	0	0	80105
2013-09-09	1378761432	Sep13	http://forum.alfemminile.com/forum/f112/__f8649_f112-Esame-di-sangue-toxo-rosalia-in-gravidanza.html	forum.alfemminile.com	Diagnosi Prenatale,Malattie Infettive,Alimentazione	Preconception			Discussion	0	0	0	0	0	0	3545
2013-09-09	1378747799	Sep13	http://www.pianetamamma.it/gravidanza/rimedi-mal-di-schiena.html	pianetamamma.it	Esercizio Fisico	Pregnancy	Partially	Not Correct	Media	58	1	0	0	0	59	39368
2013-09-09	1378734902	Sep13	http://news.mtv.it/16-anni-e-incinta-info/gravidanza-sai-cosa-sono-lo-screening-prenatale-e-il-bi-test-ecco-tutte-le-info/	news.mtv.it	Diagnosi Prenatale	Pregnancy	Partially	Not Correct	Static Page	18	2	2	1	0	23	14829
2013-09-09	1378704773	Sep13	http://www.forumsalute.it/community/forum_17_dieta_alimentazione_sport_e_forma_fisica/thrd_207601_le_proprieta_della_barbabietola_rossa_un_ortaggio_da_riscoprire_1.html	forumsalute.it	Acido Folico,Malattie Croniche,Sostanze Tossiche,Alcol	Pregnancy	Partially	Not Correct	Static Page	0	1	0	0	0	1	62373
2013-09-09	1378733877	Sep13	http://www.pianetamamma.it/gravidanza/malattie-della-tiroide.html	pianetamamma.it	Farmaci,Sostanze Tossiche	Pregnancy	Partially	Not Correct	Static Page	41	3	0	0	0	44	55159
2013-09-09	1378734476	Sep13	http://www.androidpit.it/it/android/market/applicazioni/applicazione/pr.baby.mybaby/My-Baby	androidpit.it	Sostanze Tossiche,Alimentazione	Pregnancy	Partially	Not Correct	Static Page	0	0	0	0	0	0	80158
2013-09-09	1378751924	Sep13	http://it.paperblog.com/prevenire-i-malanni-grazie-alla-dieta-iposodica-1954170/	it.paperblog.com	Fumo,Malattie Croniche	Pregnancy	Totally	Totally	Static Page	0	0	0	0	0	0	6122
2013-09-08	1378603985	Sep13	http://forum.gravidanzaonline.it/forum/cibi-che-mangiavo-tranquillamente-ora-mi-fanno-star-male-t64986.html#p7540160	forum.gravidanzaonline.it	Diagnosi Prenatale	Pregnancy			Discussion	0	0	0	0	0	0	80105
2013-09-08	1378604399	Sep13	http://www.forumsalute.it/community/forum_113_ot_non_solo_genitori/thrd_207577_la_pancia_1.html#postcount4537283	forumsalute.it	Acido Folico,Malattie Croniche,Sostanze Tossiche	Pregnancy			Discussion	0	0	0	0	0	0	43663
2013-09-08	1378648077	Sep13	http://www.marieclaire.it/Benessere/le-sostanze-nemiche-della-fertilita	marieclaire.it	Sostanze Tossiche,Alimentazione	Pregnancy	Totally	Totally	Static Page	1	0	0	0	0	1	17672
2013-09-08	1378676384	Sep13	http://ginecologa-d.blogautore.repubblica.it/2013/09/08/amniocentesi-sostituida-da-ecografie-in-gravidanza/	ginecologa-d.blogautore.repubblica.it	Diagnosi Prenatale,Malattie Croniche	Pregnancy			Discussion	45	0	1	7	0	53	341
2013-09-08	1378604691	Sep13	http://www.forumsalute.it/community/forum_29_problemi_sessuali_e_di_coppia/thrd_207441_marito_o_figlio_3.html#postcount4536501	forumsalute.it	Acido Folico,Malattie Croniche,Sostanze Tossiche	Preconception			Discussion	0	0	0	0	0	0	43663
2013-09-06	1378474336	Sep13	http://www.diariodelweb.it/Salute/Articolo/?nid=20130905_299321	diariodelweb.it	Fumo,Malattie Infettive,Alcol,Alimentazione	Pregnancy	Not at all	Not Correct	Static Page	2	2	1	0	0	5	67030
2013-09-06	1378460877	Sep13	http://www.tio.ch/News/Benessere/751864/Il-junk-food-in-gravidanza-danneggia-la-salute-mentale-del-bambino/	tio.ch	Malattie Croniche,Alimentazione	Pregnancy	Partially	Not Correct	Static Page	0	0	1	0	0	1	24734
2013-09-06	1378432076	Sep13	http://www.lastampa.it/2013/09/06/scienza/benessere/gravidanza-parto-pediatria/infezioni-da-clamidia-e-gonorrea-legate-a-gravi-complicazioni-in-gravidanza-tpJ9p9L8cllO7tXm8q4EqO/pagina.html	lastampa.it	Fumo,Malattie Croniche,Malattie Infettive,MST	Preconception	Totally	Totally	Static Page	5	2	0	0	0	7	2424
2013-09-06	1378489917	Sep13	http://www.iodonna.it/attualita/vivere-meglio/2013/madre-con-sclerosi-multipla-37-401625444522.shtml	iodonna.it	Diagnosi Prenatale	Preconception	Totally	Totally	Static Page	0	0	0	0	0	0	17699
2013-09-06	1378489919	Sep13	http://www.casertace.net/cronaca-bianca/ospedale-di-caserta-1-incontro-italo-latinoamericano-di-aggiornamento-in-endocerviscopia-ed-isteroscopia-20130906.html	casertace.net	Diagnosi Prenatale,Malattie Infettive,MST	Pregnancy	Partially	Not Correct	Static Page	8	3	0	0	0	11	117385
2013-09-06	1378489673	Sep13	http://www.meteoweb.eu/2013/09/salute-clamidia-e-gonorrea-rischiose-per-gravidanza-aumentano-pericolo-parto-prematuro-e-morte-fetale/224583/	meteoweb.eu	Fumo,Malattie Croniche,Malattie Infettive,MST	Pregnancy	Partially	Not Correct	Static Page	3	0	1	2	0	6	33481
2013-09-06	1378489188	Sep13	http://forum.alfemminile.com/forum/f341/__f559_f341-Sport-in-gravidanza.html	forum.alfemminile.com	Alimentazione	Pregnancy			Discussion	0	0	0	0	0	0	3545
2013-09-05	1378358992	Sep13	http://forum.pianetamamma.it/nascera-nel-mese-di/121387-future-mammine-di-ottobre-2013-a-428.html#post2611494	forum.pianetamamma.it	Diagnosi Prenatale,Farmaci	Pregnancy			Discussion	0	0	0	0	0	0	39368
2013-09-05	1378417487	Sep13	http://it.answers.yahoo.com/question/index?qid=20130905045531AApteuA#Q4ctDzrgU0_vHMY9QQn0	it.answers.yahoo.com	Farmaci	Preconception			Discussion	0	0	0	0	0	0	4
2013-09-05	1378388688	Sep13	http://www.marieclaire.it/Benessere/anticipare-le-cure-per-i-malati-di-AIDS	marieclaire.it	Farmaci,Malattie Infettive,MST	Preconception	Partially	Not Correct	Static Page	3	0	0	0	0	3	31966
2013-09-05	1378417648	Sep13	http://www.forumsalute.it/community/forum_42_preconcepimento_alla_ricerca_della_cicogna/thrd_207417_cosa_fare_durante_lattesa_1.html#postcount4535235	forumsalute.it	Acido Folico,Malattie Croniche,Sostanze Tossiche	Preconception			Discussion	0	0	0	0	0	0	43663
2013-09-05	1378403699	Sep13	http://espertorisponde.paginemediche.it/it/262/esperto-risponde/diabetologia/diabete-gestazionale/detail_197626_e-cura.aspx?c1=23	espertorisponde.paginemediche.it	Diagnosi Prenatale,Malattie Croniche,Alimentazione	Both	Partially	Not Correct	Static Page	0	0	0	0	0	0	118870
2013-09-05	1378390458	Sep13	http://forum.alfemminile.com/forum/mamanjanvier/__f31019_mamanjanvier-Dopo-amniocentesi-morfo-conto-alla-rovescia.html	forum.alfemminile.com	Diagnosi Prenatale,Malattie Infettive,Alimentazione	Preconception			Discussion	0	0	0	0	0	0	3545
2013-09-05	1378358993	Sep13	http://www.comunicati-stampa.net/com/fecondazione-assistita-low-cost-pro-e-contro.html	comunicati-stampa.net	Farmaci	Preconception	Partially	Not Correct	Static Page	0	0	0	0	0	0	107051
2013-09-05	1378389291	Sep13	http://www.meteoweb.eu/2013/09/salute-il-nuoto-in-gravidanza-aumenta-rischio-di-asma-eczema-ritinite-allergica-nel-bebe/224360/	meteoweb.eu	Esercizio Fisico,Malattie Croniche,Sostanze Tossiche	Pregnancy	Partially	Not Correct	Static Page	10	1	1	1	0	13	33481
2013-09-05	1378390371	Sep13	http://forum.alfemminile.com/forum/mamanmars/__f42139_mamanmars-Ma-i-funghi.html	forum.alfemminile.com	Malattie Infettive,Alimentazione	Pregnancy			Discussion	0	0	0	0	0	0	3545
2013-09-05	1378345677	Sep13	http://www.iodonna.it/attualita/vivere-meglio/2013/contraccezione-donne-over-quaranta-401622847027.shtml	iodonna.it	Diagnosi Prenatale,Fumo	Preconception	Partially	Not Correct	Static Page	0	0	0	0	0	0	17699
2013-09-05	1378389285	Sep13	http://webtv.nostrofiglio.it/it/dettaglio-video/sport-in-gravidanza-4803	webtv.nostrofiglio.it	Esercizio Fisico,Fumo,Malattie Croniche,Alimentazione	Pregnancy	Totally	Totally	Media	0	2	0	0	0	2	42185
2013-09-04	1378310877	Sep13	http://www.greenme.it/vivere/11204-10-integratori-alimentari	greenme.it	Acido Folico,Esercizio Fisico,Farmaci,Malattie Croniche,Alimentazione	Both	Totally	Totally	Static Page	57	6	0	4	0	67	17101
2013-09-04	1378310879	Sep13	http://greenme.it/vivere/11204-10-integratori-alimentari	greenme.it	Acido Folico,Esercizio Fisico,Farmaci,Malattie Croniche,Alimentazione	Preconception	Partially	Not Correct	Static Page	57	0	0	4	0	61	17101
2013-09-04	1378302295	Sep13	http://www.periodofertile.it/fertilita/dosaggi-ormonali-quali-sono-da-fare	periodofertile.it	Farmaci	Preconception	Partially	Not Correct	Static Page	17	2	0	2	0	21	110209
2013-09-04	1378300639	Sep13	http://www.periodofertile.it/gravidanza/informazioni-di-base-sulla-gravidanza-le-linee-guida-del-ginecologo	periodofertile.it	Acido Folico,Diagnosi Prenatale,Esercizio Fisico,Fumo,Malattie Croniche,Malattie Infettive,Alimentazione	Pregnancy	Totally	Totally	Static Page	11	0	0	0	0	11	110209
2013-09-04	1378291611	Sep13	http://it.answers.yahoo.com/question/index?qid=20130903144302AA8jD33	it.answers.yahoo.com	Malattie Infettive	Pregnancy			Discussion	0	0	0	0	0	0	4
2013-09-04	1378320292	Sep13	http://www.pianetamamma.it/gravidanza/disturbi-in-gravidanza/sintomi-cause-aborto-spontaneo.html	pianetamamma.it	Farmaci	Pregnancy	Partially	Not Correct	Static Page	284	3	0	0	0	287	39368
2013-09-04	1378291063	Sep13	http://milano.repubblica.it/cronaca/2013/09/04/news/torna_il_morbillo_gli_adulti_nel_mirino_la_fascia_pi_colpita_dai_20_ai_40_anni-65845348/	milano.repubblica.it	Malattie Croniche,Malattie Infettive,Vaccini	Preconception	Totally	Totally	Static Page	1951	27	1	21	0	2000	341
2013-09-03	1378229560	Sep13	http://forum.alfemminile.com/forum/matern1/__f478521_matern1-Analisi-toxo-chi-mi-sa-aiutare.html	forum.alfemminile.com	Alimentazione,Malattie Infettive	Pregnancy			Discussion	8	0	0	0	0	8	3545
2013-09-03	1378168010	Sep13	http://www.diariodelweb.it/Salute/Articolo/?nid=20130820_297945	diariodelweb.it	Diagnosi Prenatale	Pregnancy	Partially	Not Correct	Static Page	6	4	0	0	0	10	16462
2013-09-03	1378201683	Sep13	http://www.riza.it/dieta-e-salute/ricette/3890/frullato-di-more-e-tapioca.html	riza.it	Acido Folico,Alimentazione	Pregnancy	Partially	Not Correct	Static Page	216	4	0	4	1	225	81429
2013-09-03	1378229557	Sep13	http://forum.alfemminile.com/forum/matern1/__f478503_matern1-Gravidanza-e-alimentazione-voi-mangiate-tutto-chef.html	forum.alfemminile.com	Malattie Infettive,Alimentazione	Pregnancy			Discussion	0	0	0	0	0	0	3545
2013-09-03	1378168535	Sep13	http://it.answers.yahoo.com/question/index?qid=20130817015147AA51aUy#QZlHAUfFUE9b.XSUguHA	it.answers.yahoo.com	Farmaci,Malattie Croniche,Malattie Infettive,MST	Pregnancy			Discussion	0	0	0	0	0	0	4
2013-09-03	1378215179	Sep13	http://forum.alfemminile.com/forum/perteenfant/__f129744_perteenfant-mi-date-un-parere.html	forum.alfemminile.com	Acido Folico,Diagnosi Prenatale,Farmaci,Fumo,Malattie Infettive,Alimentazione	Preconception			Discussion	0	0	0	0	0	0	3545
2013-09-03	1378229162	Sep13	http://www.ansa.it/saluteebenessere/notizie/rubriche/medicina/2013/09/03/Nuoto-gravidanza-potrebbe-alzare-rischio-asma-allergie_9238654.html	ansa.it	Esercizio Fisico,Malattie Croniche,Sostanze Tossiche	Pregnancy	Partially	Not Correct	Static Page	12	2	1	0	0	15	1943
2013-09-03	1378229159	Sep13	http://www.forumsalute.it/community/forum_51_apparato_digerente_gastroenterologia_ed_endoscopia_digestiva/thrd_195627_parassiti_intestinali_2.html#postcount4533631	forumsalute.it	Acido Folico,Malattie Croniche,Sostanze Tossiche	Pregnancy			Discussion	0	0	0	0	0	0	43663
2013-09-03	1378244700	Sep13	http://www.forumsalute.it/community/forum_40_gravidanza_genitori_e_figli/thrd_207369_parto_pretermine_o_prematuro_1.html	forumsalute.it	Acido Folico,Diagnosi Prenatale,Droghe,Farmaci,Fumo,Malattie Croniche,Malattie Infettive,Sostanze Tossiche	Pregnancy			Discussion	0	1	0	0	0	1	43663
2013-09-02	1378165032	Sep13	http://scienza.panorama.it/salute/Alimentazione-Gb-libro-sfata-cibo-tabu-in-gravidanza-si-a-vino-sushi-e-caffe	scienza.panorama.it	Malattie Infettive,Alcol,Alimentazione	Preconception	Not at all	Not Correct	Static Page	42	3	1	0	0	46	13089
2013-09-02	1378165033	Sep13	http://it.notizie.yahoo.com/alimentazione-gb-libro-sfata-cibo-tabu-gravidanza-si-134300721.html	it.notizie.yahoo.com	Malattie Infettive,Alcol,Alimentazione	Preconception	Not at all	Not Correct	Static Page	0	1	0	0	0	1	4
2013-09-02	1378166343	Sep13	http://it.answers.yahoo.com/question/index?qid=20130828025603AAQxOZ8#MZh0XDvILmtEhVy2HY9B	it.answers.yahoo.com	Acido Folico,Diagnosi Prenatale	Pregnancy			Discussion	0	0	0	0	0	0	4
2013-09-02	1378165036	Sep13	http://www.nostrofiglio.it/gravidanza/5-15-settimana/Gravidanza_dalla_A_alla_Z.html	nostrofiglio.it	Acido Folico,Fumo,Malattie Croniche,Malattie Infettive	Preconception	Partially	Not Correct	Static Page	41	5	0	2	0	48	46580
2013-09-02	1378165906	Sep13	http://navigandoinrete.myblog.it/archive/2013/08/27/gravidanza-quali-sport-posso-praticare-5648414.html	navigandoinrete.myblog.it	Esercizio Fisico	Pregnancy	Partially	Not Correct	Static Page	0	0	0	0	0	0	9004
2013-09-02	1378165203	Sep13	http://www.leggioggi.it/2013/08/16/i-tre-amici-discutono-di-servizio-sanitario-casuale-e-differenze-nord-sud/	leggioggi.it	Vaccini	Preconception	Totally	Totally	Static Page	14	2	0	0	0	16	82587
2013-09-02	1378165035	Sep13	http://www.pianetamamma.it/gravidanza/angolo-libri-gravidanza/libro-contro-divieti-gravidanza.html	pianetamamma.it	Droghe,Malattie Infettive,Alcol,Alimentazione	Preconception	Not at all	Not Correct	Static Page	9	1	0	2	0	12	39368
2013-09-02	1378166344	Sep13	http://forum.alfemminile.com/forum/f114/__f28580_f114-O-t-finalita-dei-centri-aiuto-alla-vita.html	forum.alfemminile.com	Diagnosi Prenatale,Alimentazione	Pregnancy			Discussion	0	0	0	0	0	0	3545
2013-09-02	1378165902	Sep13	http://www.pianetamamma.it/gravidanza/preparazione-al-parto/	pianetamamma.it	Esercizio Fisico	Pregnancy	Partially	Not Correct	Static Page	0	0	0	0	0	0	39368
2013-09-02	1378165031	Sep13	http://www.meteoweb.eu/2013/08/salute-un-libro-diemily-oster-sfata-i-tabu-della-gravidanza-suscitando-le-ire-dei-medici/221442/	meteoweb.eu	Malattie Infettive,Alcol,Alimentazione	Preconception	Not at all	Not Correct	Static Page	8	2	1	0	0	11	20735
2013-09-02	1378165903	Sep13	http://www.amando.it/mamma/concepimento/superare-problemi-concepimento.html	amando.it	Droghe,Farmaci,Fumo,Sostanze Tossiche,Alimentazione	Both	Totally	Totally	Static Page	0	0	0	1	1	2	44632
2013-09-02	1378166340	Sep13	http://forum.alfemminile.com/forum/f114/__f28546_f114-Sos-vita-cav-e-progetto-gemma-telefono-rosso-ma-anche-altre-notizie-per-chi-ne-ha-bisogno.html	forum.alfemminile.com	Diagnosi Prenatale,Farmaci,Alimentazione	Pregnancy	Partially	Not Correct	Media	3	0	0	0	0	3	3545
2013-09-02	1378165029	Sep13	http://www.pianetamamma.it/rimanere-incinta/sono-incinta/test-di-gravidanza-positivo-che-fare-ora.html	pianetamamma.it	Acido Folico,Diagnosi Prenatale,Farmaci,Malattie Croniche,Malattie Infettive,Sostanze Tossiche,Alimentazione	Pregnancy	Partially	Not Correct	Static Page	37	0	0	1	0	38	39368
2013-09-02	1378165030	Sep13	http://www.lastampa.it/2013/08/20/societa/mamme/gravidanza-e-parto/un-libro-sfata-i-tab-del-cibo-in-gravidanza-s-a-vino-sushi-e-caff-8jMgNtJP3UDdNrXIw6miwO/pagina.html	lastampa.it	Malattie Infettive,Alcol,Alimentazione	Preconception	Not at all	Not Correct	Static Page	4	3	0	0	0	7	2424
2013-09-02	1378164861	Sep13	http://it.paperblog.com/vaccinazione-anti-influenzale-le-indicazioni-2013-2014-1943999/	it.paperblog.com	Malattie Croniche,Malattie Infettive,MST,Sostanze Tossiche,Alimentazione	Pregnancy	Partially	Not Correct	Static Page	0	0	0	0	0	0	6122
2013-09-02	1378165202	Sep13	http://www.easyviaggio.com/info-pratica/viaggio-in-dolce-attesa-83	easyviaggio.com	Esercizio Fisico,Vaccini,Alimentazione	Preconception	Partially	Not Correct	Static Page	0	0	0	0	0	0	22405
